# Supplementary material for: cpt1b Regulates Cardiomyocyte Proliferation Through Modulation of Glutamine Synthetase in Zebrafish
Source: J Cardiovasc Dev Dis. 2024 Nov 1;11(11):344. doi: 10.3390/jcdd11110344 (PMC11594654; doi:10.3390/jcdd11110344)
Supplement: Supplementary file 1 [file jcdd-11-00344-s001.zip › Supplementary Table S1.xlsx]

## Sheet: knockout
id	wt_mean	knockout_mean	log2(fc)	PValue	FDR
MSTRG.13779	0.001	27.4083	14.7423	7.54337e-23	1.57739e-21
ENSDARG00000079645	0.001	12.2513	13.5807	6.67195e-22	1.32907e-20
ENSDARG00000099511	0.001	12.1547	13.5692	1.8713e-22	3.82301e-21
MSTRG.26828	0.001	10.8263	13.4023	2.39427e-19	4.16374e-18
ENSDARG00000070581	0.001	8.03433	12.972	1.87994e-17	2.93873e-16
ENSDARG00000038248	0.001	7.94733	12.9563	1.66736e-18	2.75563e-17
ENSDARG00000077115	0.001	7.24033	12.8218	3.16618e-16	4.58178e-15
MSTRG.13268	0.001	6.456	12.6564	2.21784e-12	2.46285e-11
MSTRG.25881	0.001	3.86267	11.9154	2.01483e-17	3.1414e-16
MSTRG.22036	0.001	3.557	11.7964	5.83679e-08	4.36285e-07
ENSDARG00000092137	0.001	3.50767	11.7763	1.04521e-08	8.45626e-08
MSTRG.10848	0.001	3.26333	11.6721	1.35544e-14	1.75293e-13
ENSDARG00000092967	0.001	3.03367	11.5668	1.26113e-08	1.00941e-07
ENSDARG00000100949	0.001	2.894	11.4988	7.58166e-08	5.58521e-07
MSTRG.11366	0.001	2.83933	11.4713	3.01241e-08	2.33094e-07
MSTRG.20897	0.001	2.63267	11.3623	7.17483e-10	6.43479e-09
ENSDARG00000079105	0.0206667	45.2513	11.0964	8.765e-22	1.73734e-20
ENSDARG00000037411	0.001	2.106	11.0403	1.61046e-10	1.53451e-09
ENSDARG00000040640	0.001	2.10067	11.0366	8.23336e-15	1.08349e-13
ENSDARG00000067517	0.001	1.97533	10.9479	3.41183e-11	3.44547e-10
ENSDARG00000078551	0.001	1.903	10.8941	4.48184e-09	3.75666e-08
MSTRG.1856	0.001	1.881	10.8773	1.02484e-12	1.16284e-11
ENSDARG00000043396	0.001	1.86533	10.8652	1.10619e-07	7.99177e-07
MSTRG.21973	0.001	1.85633	10.8582	1.14912e-06	7.29854e-06
ENSDARG00000090570	0.001	1.806	10.8186	2.96557e-12	3.26145e-11
MSTRG.22114	0.001	1.62067	10.6624	5.95331e-06	3.43523e-05
ENSDARG00000093173	0.001	1.57267	10.619	8.24417e-11	8.08361e-10
MSTRG.26584	0.001	1.53267	10.5818	4.52125e-07	3.03749e-06
MSTRG.7655	0.001	1.505	10.5555	5.26368e-08	3.96289e-07
MSTRG.5147	0.001	1.43033	10.4821	5.71938e-10	5.174e-09
ENSDARG00000116804	0.001	1.39967	10.4509	7.94008e-06	4.4813e-05
ENSDARG00000115887	0.001	1.34367	10.392	1.89143e-05	0.000100927
ENSDARG00000092523	0.001	1.322	10.3685	6.71842e-11	6.63371e-10
MSTRG.26912	0.001	1.238	10.2738	4.31626e-06	2.53828e-05
ENSDARG00000077252	0.001	1.20733	10.2376	2.82462e-05	0.000146768
MSTRG.27370	0.001	1.19067	10.2176	0.000134779	0.000626544
MSTRG.2911	0.001	1.18633	10.2123	0.155953	0.301903
ENSDARG00000093531	0.001	1.16933	10.1915	5.4452e-06	3.15877e-05
MSTRG.21025	0.001	1.11733	10.1258	3.07178e-05	0.000158647
ENSDARG00000092202	0.001	1.06267	10.0535	3.38903e-07	2.30724e-06
ENSDARG00000056566	0.001	1.03433	10.0145	6.91112e-08	5.11482e-07
ENSDARG00000093422	0.001	1.00667	9.97537	7.59995e-05	0.000370249
ENSDARG00000092331	0.001	0.941	9.87805	5.93964e-08	4.43143e-07
ENSDARG00000042515	0.001	0.897333	9.8095	7.4523e-08	5.50175e-07
ENSDARG00000059254	0.001	0.884667	9.78899	9.01137e-07	5.81131e-06
ENSDARG00000097571	0.001	0.866333	9.75878	9.58903e-06	5.3552e-05
ENSDARG00000043482	0.001	0.852333	9.73527	5.68361e-07	3.76874e-06
ENSDARG00000097662	0.001	0.769	9.58684	9.63117e-07	6.18439e-06
ENSDARG00000056652	0.001	0.759333	9.56859	4.2523e-07	2.86322e-06
ENSDARG00000097229	0.001	0.73	9.51175	1.25201e-06	7.91014e-06
ENSDARG00000018327	0.001	0.722667	9.49719	6.15746e-06	3.54395e-05
ENSDARG00000110365	0.001	0.675	9.39874	0.13962	0.277571
ENSDARG00000039900	0.001	0.664333	9.37576	4.1973e-10	3.8479e-09
ENSDARG00000090033	0.001	0.597333	9.22239	1.00514e-08	8.14858e-08
ENSDARG00000005526	0.001	0.583667	9.189	2.78542e-07	1.92196e-06
ENSDARG00000102143	0.001	0.556	9.11894	2.53962e-06	1.53802e-05
ENSDARG00000086739	0.001	0.469333	8.87447	0.000145056	0.000668613
ENSDARG00000112052	0.005	2.346	8.87406	2.25814e-14	2.88608e-13
ENSDARG00000094799	0.001	0.423667	8.72679	0.134207	0.26875
ENSDARG00000097826	0.001	0.373	8.54303	1.54809e-07	1.09986e-06
ENSDARG00000103183	0.001	0.333333	8.38082	4.3629e-06	2.56508e-05
ENSDARG00000099023	0.001	0.318	8.31288	2.53228e-05	0.000132554
ENSDARG00000106343	0.001	0.299333	8.22561	0.252835	0.434302
ENSDARG00000021444	0.001	0.295333	8.2062	0.00023216	0.00102402
MSTRG.7262	0.0146667	4.013	8.096	4.20531e-12	4.55588e-11
ENSDARG00000076126	5.12433	1288.48	7.97408	0	0
MSTRG.2766	0.00633333	1.555	7.93973	1.19537e-11	1.25364e-10
ENSDARG00000086418	0.119333	24.7423	7.69584	1.34512e-97	1.72376e-95
ENSDARG00000009941	0.001	0.204	7.67243	8.34207e-05	0.000403287
ENSDARG00000090107	0.0263333	5.11267	7.60104	1.08511e-11	1.14051e-10
ENSDARG00000101645	0.0246667	4.762	7.59286	1.28145e-14	1.66172e-13
ENSDARG00000101450	0.001	0.179667	7.48918	0.183445	0.341072
MSTRG.9290	0.704	110.806	7.29825	3.31216e-124	6.34981e-122
ENSDARG00000077497	0.001	0.143667	7.16658	6.60576e-07	4.33699e-06
ENSDARG00000104524	0.008	1.04333	7.02698	2.90557e-09	2.47879e-08
ENSDARG00000045522	0.240333	30.6313	6.99383	4.89967e-75	4.30095e-73
MSTRG.20596	0.058	7.01667	6.91859	7.91536e-14	9.74737e-13
MSTRG.1594	0.248667	26.2227	6.72046	5.07317e-17	7.71405e-16
ENSDARG00000100964	0.0703333	7.35633	6.70863	3.38699e-12	3.70451e-11
ENSDARG00000111462	0.192667	18.675	6.59886	3.84785e-51	2.00247e-49
ENSDARG00000075785	0.00833333	0.780667	6.54967	3.71552e-08	2.84378e-07
ENSDARG00000043002	0.414667	37.966	6.51661	1.02817e-87	1.11995e-85
MSTRG.10762	0.027	2.46267	6.51112	8.24891e-30	2.3505e-28
ENSDARG00000102987	0.0553333	5.011	6.50081	1.85667e-39	7.30596e-38
MSTRG.13631	0.0226667	1.84933	6.35029	1.57458e-07	1.11769e-06
MSTRG.15594	0.033	2.592	6.29546	1.13443e-10	1.09796e-09
MSTRG.21984	0.00966667	0.749667	6.27709	2.24746e-07	1.57067e-06
ENSDARG00000103260	0.057	3.97033	6.12215	5.08143e-18	8.18906e-17
MSTRG.20536	0.0713333	4.798	6.07171	6.50148e-07	4.27322e-06
MSTRG.13503	0.038	2.428	5.99763	1.01615e-06	6.51098e-06
ENSDARG00000028784	0.0393333	2.245	5.83482	5.29296e-13	6.11574e-12
ENSDARG00000032737	0.01	0.560667	5.80907	0.000575829	0.00235561
ENSDARG00000097890	0.0243333	1.29533	5.73425	3.28044e-06	1.95944e-05
ENSDARG00000014624	0.108	5.48533	5.66648	4.6886e-25	1.09832e-23
ENSDARG00000103947	0.0243333	1.22933	5.6588	1.93589e-07	1.36326e-06
ENSDARG00000094554	0.138	6.96233	5.65683	1.39137e-17	2.19216e-16
MSTRG.27403	0.443333	21.5107	5.60052	1.99493e-142	5.19637e-140
ENSDARG00000099599	0.0246667	1.16233	5.55832	6.48114e-06	3.71476e-05
MSTRG.13502	0.399	18.5843	5.54155	1.0037e-78	9.35902e-77
ENSDARG00000036588	4.044	186.627	5.52823	0	0
ENSDARG00000055046	0.0406667	1.84033	5.49998	1.13652e-05	6.28926e-05
ENSDARG00000098376	0.0443333	1.927	5.44182	3.44779e-08	2.64562e-07
ENSDARG00000046091	0.0603333	2.56933	5.41229	2.923e-13	3.45568e-12
ENSDARG00000042861	0.00666667	0.279333	5.38888	1.2945e-05	7.09709e-05
ENSDARG00000093521	0.03	1.22467	5.35128	3.48566e-06	2.07426e-05
MSTRG.5761	0.195667	7.945	5.34358	1.17932e-07	8.49448e-07
ENSDARG00000097080	0.0783333	3.01333	5.26559	2.36457e-54	1.30865e-52
ENSDARG00000103844	0.666333	24.9593	5.22719	1.38261e-252	8.71918e-250
ENSDARG00000098987	0.0283333	1.04667	5.20716	6.56029e-06	3.75563e-05
ENSDARG00000042846	0.013	0.473333	5.18627	5.76837e-07	3.81567e-06
ENSDARG00000006522	0.0173333	0.594667	5.10046	6.30295e-05	0.00031111
ENSDARG00000097238	131.832	4500.35	5.09327	0	0
ENSDARG00000096522	0.0506667	1.63133	5.00887	0.000109614	0.000518618
ENSDARG00000052758	0.0216667	0.676	4.96347	0.000123676	0.000579539
ENSDARG00000102675	0.143	4.15833	4.86192	3.1081e-21	5.99215e-20
ENSDARG00000075727	0.115667	3.272	4.82213	3.78621e-06	2.24198e-05
ENSDARG00000069415	0.0183333	0.510333	4.7989	3.85366e-08	2.94763e-07
ENSDARG00000091280	0.345667	9.53367	4.78558	2.33959e-21	4.53241e-20
ENSDARG00000039682	0.175	4.82133	4.78401	1.87494e-12	2.09177e-11
ENSDARG00000020191	0.037	1.007	4.76639	1.02228e-08	8.28188e-08
MSTRG.21099	0.186333	5.071	4.76631	1.08385e-06	6.91147e-06
MSTRG.2912	0.19	5.102	4.74699	6.82592e-08	5.0549e-07
ENSDARG00000043518	0.018	0.446667	4.63313	0.000108651	0.000514566
MSTRG.26585	0.0653333	1.59667	4.6111	6.83047e-14	8.46795e-13
ENSDARG00000075619	0.0993333	2.37167	4.57748	1.16477e-09	1.02733e-08
MSTRG.18061	0.116	2.68433	4.53237	0.000161038	0.000734648
MSTRG.25470	0.501	11.191	4.48138	6.09414e-22	1.21903e-20
MSTRG.24916	0.0436667	0.973667	4.47882	1.09412e-07	7.91414e-07
MSTRG.10426	0.161667	3.59233	4.47383	9.57774e-05	0.000457213
MSTRG.7664	0.239667	5.318	4.47178	7.6744e-72	6.29827e-70
MSTRG.7661	0.193	4.27833	4.47038	1.70124e-11	1.76488e-10
ENSDARG00000010738	0.101333	2.23633	4.46395	1.717e-09	1.49514e-08
ENSDARG00000100236	0.0326667	0.717	4.45608	0.000443167	0.00185633
ENSDARG00000038703	0.055	1.20633	4.45505	6.22863e-13	7.16577e-12
ENSDARG00000104989	0.0836667	1.81533	4.43944	4.6967e-42	1.97459e-40
ENSDARG00000043480	0.0473333	1.024	4.43522	8.14045e-09	6.66249e-08
ENSDARG00000113274	0.102667	2.21067	4.42844	1.69272e-05	9.09923e-05
ENSDARG00000023759	1.29933	27.827	4.42064	3.21613e-178	1.16775e-175
ENSDARG00000053475	0.0376667	0.785667	4.38256	1.96097e-07	1.37889e-06
ENSDARG00000037551	0.0596667	1.24067	4.37805	3.1141e-07	2.13523e-06
ENSDARG00000102066	0.012	0.247333	4.36535	0.00152263	0.00570754
MSTRG.11603	0.703667	14.1903	4.33387	6.68549e-15	8.86123e-14
ENSDARG00000056643	0.0666667	1.31167	4.29829	4.84852e-08	3.66761e-07
ENSDARG00000102866	0.041	0.806333	4.29768	0.000382994	0.00162616
ENSDARG00000106630	0.0926667	1.78633	4.26881	1.39763e-10	1.34132e-09
MSTRG.18595	0.0796667	1.51533	4.24952	1.53751e-06	9.58503e-06
ENSDARG00000098653	0.0903333	1.66233	4.20181	2.50194e-15	3.40662e-14
ENSDARG00000095369	0.0506667	0.927667	4.1945	0.000137132	0.000636005
ENSDARG00000089296	0.489	8.723	4.15692	1.28048e-55	7.27141e-54
ENSDARG00000113632	0.097	1.72433	4.15191	4.76097e-08	3.60822e-07
ENSDARG00000062828	0.053	0.938667	4.14655	1.22692e-07	8.82941e-07
ENSDARG00000019001	0.0466667	0.81	4.11746	0.000143685	0.000663313
MSTRG.19972	0.202	3.487	4.10956	0.00147265	0.00554448
MSTRG.27435	0.348667	5.92367	4.08657	4.64602e-10	4.23657e-09
ENSDARG00000114574	0.0803333	1.359	4.0804	8.25166e-06	4.64076e-05
ENSDARG00000115153	0.0803333	1.359	4.0804	8.25166e-06	4.64076e-05
ENSDARG00000067509	0.04	0.671333	4.06896	0.000910286	0.00358824
ENSDARG00000062959	0.294333	4.93433	4.06733	1.36937e-61	9.16633e-60
ENSDARG00000053158	0.068	1.13	4.05464	0.000210214	0.000937918
ENSDARG00000100348	0.133667	2.21767	4.05233	1.7877e-09	1.55444e-08
MSTRG.12051	0.262	4.33467	4.04828	1.35453e-19	2.39071e-18
MSTRG.25717	0.116333	1.914	4.04025	3.70603e-25	8.72409e-24
ENSDARG00000087403	0.228667	3.72	4.02398	4.69957e-13	5.46436e-12
MSTRG.25658	0.193667	3.09967	4.00047	1.53787e-24	3.50986e-23
ENSDARG00000079802	0.0883333	1.413	3.99966	1.17657e-07	8.47725e-07
ENSDARG00000060837	0.0216667	0.342333	3.98185	0.000199897	0.000895221
MSTRG.28044	0.522667	8.23233	3.97734	6.00018e-63	4.17989e-61
MSTRG.25477	0.105	1.58	3.91146	9.3671e-05	0.000448229
ENSDARG00000051879	0.390333	5.813	3.8965	4.06299e-83	4.0569e-81
ENSDARG00000034007	0.0113333	0.165667	3.86964	0.00100537	0.0039239
ENSDARG00000115925	0.0416667	0.605667	3.86156	0.000480046	0.00199546
ENSDARG00000099917	0.099	1.43867	3.86116	9.82511e-10	8.73003e-09
ENSDARG00000008473	0.0583333	0.811	3.79731	2.90414e-06	1.74598e-05
ENSDARG00000071543	0.298	4.07967	3.77507	2.51339e-13	2.98025e-12
MSTRG.22003	0.416667	5.55867	3.73777	1.50241e-106	2.22246e-104
ENSDARG00000100352	1.73233	23.0537	3.73421	0	0
ENSDARG00000097651	0.116667	1.53967	3.72215	3.17768e-06	1.90137e-05
MSTRG.6691	0.106667	1.405	3.71939	8.06874e-05	0.000390783
ENSDARG00000098386	1.75967	22.678	3.68792	1.10199e-134	2.5639e-132
ENSDARG00000000516	0.05	0.642333	3.68332	5.44056e-07	3.61758e-06
ENSDARG00000078404	0.371667	4.774	3.68312	4.87512e-39	1.89963e-37
ENSDARG00000074328	0.057	0.720333	3.65963	1.09397e-08	8.82393e-08
ENSDARG00000068213	0.515667	6.46833	3.64888	3.41211e-58	2.10742e-56
MSTRG.9292	62.3847	781.971	3.64785	0	0
MSTRG.4921	0.108667	1.34033	3.62461	0.000102753	0.000488954
MSTRG.21489	0.117	1.44067	3.62216	5.60971e-11	5.58268e-10
ENSDARG00000062601	0.0203333	0.249333	3.61616	0.000400852	0.00169538
ENSDARG00000019945	0.0886667	1.083	3.6105	2.11585e-21	4.1156e-20
MSTRG.10418	0.0856667	1.03	3.58777	0.00161783	0.00603136
ENSDARG00000101333	0.0586667	0.697	3.57055	1.34753e-06	8.47455e-06
ENSDARG00000045788	0.444	5.23733	3.5602	2.02429e-81	1.95606e-79
MSTRG.20056	0.403333	4.75333	3.5589	2.51168e-12	2.77756e-11
ENSDARG00000078246	0.113667	1.329	3.54746	1.76861e-09	1.53896e-08
MSTRG.8637	0.681	7.817	3.52089	6.18567e-70	4.84423e-68
ENSDARG00000005085	0.219	2.453	3.48554	1.00968e-16	1.50754e-15
ENSDARG00000103146	0.811	9.04433	3.47924	3.76553e-20	6.81035e-19
ENSDARG00000002779	0.154667	1.71167	3.46817	3.21966e-07	2.20006e-06
MSTRG.6893	0.127667	1.40133	3.45635	2.1209e-08	1.66153e-07
ENSDARG00000069471	1.41667	15.5093	3.45256	3.0561e-46	1.41383e-44
ENSDARG00000022817	0.571	6.137	3.42597	3.17556e-14	4.00944e-13
ENSDARG00000052288	0.162667	1.69867	3.38441	1.5029e-23	3.2801e-22
ENSDARG00000074680	1.50633	15.625	3.37474	1.54092e-172	5.1287e-170
MSTRG.13936	0.290333	2.98433	3.36163	1.14239e-20	2.14212e-19
MSTRG.21364	0.296667	3.036	3.35526	6.51323e-22	1.29853e-20
ENSDARG00000092070	0.117333	1.195	3.34833	3.59956e-12	3.92448e-11
MSTRG.22301	0.126667	1.289	3.34714	0.000468099	0.00195189
MSTRG.17297	4.129	41.8447	3.34118	6.71578e-75	5.85225e-73
ENSDARG00000021265	0.0183333	0.185667	3.34017	0.00290759	0.0102241
ENSDARG00000029689	0.508	5.124	3.33437	3.38e-82	3.30606e-80
ENSDARG00000101551	0.572333	5.755	3.32989	5.68853e-70	4.4695e-68
MSTRG.6900	1.11567	11.135	3.31912	1.2728e-15	1.77024e-14
ENSDARG00000037619	0.0956667	0.947	3.30728	6.98944e-05	0.000342508
ENSDARG00000038805	1.11467	10.9483	3.29603	8.05252e-19	1.35704e-17
ENSDARG00000055270	0.658667	6.46333	3.29466	5.53382e-56	3.2032e-54
ENSDARG00000013613	1.20867	11.8317	3.29116	3.63175e-43	1.57665e-41
ENSDARG00000096665	0.022	0.214333	3.28428	0.00718966	0.0228263
MSTRG.1551	0.268	2.60867	3.28301	5.42722e-16	7.74154e-15
ENSDARG00000078182	0.160333	1.53833	3.26222	0.000251679	0.00110494
ENSDARG00000080675	0.0753333	0.716333	3.24927	5.55589e-11	5.53142e-10
ENSDARG00000043792	2.02133	19.0457	3.23608	0	0
ENSDARG00000092941	0.0676667	0.631333	3.22188	1.45986e-06	9.12944e-06
MSTRG.21104	0.347	3.22933	3.21823	1.6489e-18	2.72889e-17
ENSDARG00000044569	0.0626667	0.574	3.19528	0.000981822	0.00384137
ENSDARG00000113057	0.06	0.549	3.19377	0.202797	0.368839
ENSDARG00000031745	5.553	50.4533	3.18361	1.23727e-219	6.3085e-217
ENSDARG00000059387	0.265	2.36033	3.15493	4.48626e-06	2.63115e-05
MSTRG.15866	0.991333	8.714	3.13589	2.0452e-07	1.43685e-06
MSTRG.21339	0.801667	6.99333	3.12491	1.11189e-93	1.31258e-91
MSTRG.19308	0.227333	1.977	3.12043	1.68377e-10	1.60182e-09
ENSDARG00000026081	0.155667	1.345	3.11107	5.05661e-13	5.8596e-12
ENSDARG00000102888	0.0746667	0.642	3.10404	3.85527e-06	2.28005e-05
ENSDARG00000014480	0.067	0.566	3.07857	0.00114554	0.004417
MSTRG.12527	0.221667	1.871	3.07735	6.69733e-14	8.30718e-13
ENSDARG00000092759	0.0463333	0.389	3.06965	2.12482e-05	0.000112728
ENSDARG00000078211	0.0836667	0.691333	3.04666	6.43299e-07	4.23168e-06
MSTRG.20075	0.920667	7.57867	3.04119	2.96107e-13	3.49897e-12
ENSDARG00000088251	4.139	33.822	3.03061	5.48144e-105	7.86571e-103
ENSDARG00000043279	0.642333	5.24067	3.02836	8.79846e-17	1.32109e-15
ENSDARG00000097473	0.21	1.707	3.023	6.02445e-12	6.45085e-11
ENSDARG00000039832	0.25	2.02967	3.02124	1.57389e-07	1.11753e-06
ENSDARG00000089109	0.202333	1.642	3.02065	2.18306e-19	3.80748e-18
ENSDARG00000032820	0.425	3.42867	3.01211	1.18507e-27	3.12076e-26
ENSDARG00000095913	0.197333	1.56933	2.99145	9.4552e-09	7.68604e-08
ENSDARG00000009014	0.044	0.348667	2.98627	5.46286e-10	4.94941e-09
ENSDARG00000068370	0.0386667	0.305333	2.98122	0.00074386	0.00297942
ENSDARG00000055854	0.979	7.72933	2.98096	2.04471e-67	1.55061e-65
ENSDARG00000005139	1.20167	9.43967	2.9737	3.82322e-78	3.55115e-76
ENSDARG00000077608	0.0926667	0.726	2.96985	5.02633e-10	4.56426e-09
ENSDARG00000106158	0.245	1.91133	2.96373	8.90444e-07	5.7501e-06
ENSDARG00000044161	0.0236667	0.184	2.95878	0.00353985	0.0121668
ENSDARG00000039422	1.961	15.1837	2.95286	5.40445e-46	2.48584e-44
ENSDARG00000095717	0.176	1.35733	2.94713	4.38467e-11	4.39458e-10
ENSDARG00000058048	0.104333	0.788667	2.91822	7.46031e-05	0.000363963
ENSDARG00000016545	7.481	56.4463	2.91558	0	0
ENSDARG00000028346	1.21567	9.15267	2.91244	4.53041e-57	2.70067e-55
MSTRG.20556	0.388333	2.92333	2.91225	1.913e-21	3.73315e-20
ENSDARG00000116862	0.157	1.179	2.90873	5.54387e-07	3.68015e-06
ENSDARG00000089402	0.698667	5.21533	2.90008	2.56093e-15	3.48497e-14
MSTRG.15812	0.200333	1.46	2.86549	2.9107e-14	3.68279e-13
ENSDARG00000091602	0.402333	2.921	2.86	4.98123e-29	1.3816e-27
MSTRG.5736	0.197667	1.43333	2.85823	9.87759e-15	1.29348e-13
ENSDARG00000103037	0.0156667	0.112333	2.84202	0.00637792	0.0205237
ENSDARG00000095949	1.04967	7.50067	2.83709	1.13645e-83	1.14428e-81
ENSDARG00000021595	0.124	0.883667	2.83316	9.33673e-08	6.80698e-07
MSTRG.22958	0.599	4.259	2.82989	9.79911e-14	1.19748e-12
MSTRG.22624	0.380333	2.704	2.82976	9.15032e-09	7.45084e-08
ENSDARG00000090108	0.134	0.950667	2.82671	7.97848e-07	5.18147e-06
MSTRG.6892	0.722333	5.044	2.80383	5.30456e-31	1.58108e-29
ENSDARG00000095082	0.0676667	0.466667	2.78588	0.00109207	0.00422239
ENSDARG00000053773	0.15	1.02867	2.77774	6.3226e-06	3.63084e-05
ENSDARG00000103001	0.121	0.823667	2.76705	2.28487e-09	1.96605e-08
ENSDARG00000086665	0.119333	0.798333	2.74199	7.15876e-09	5.89123e-08
ENSDARG00000105464	0.162667	1.08633	2.73948	6.71753e-15	8.89878e-14
ENSDARG00000058306	17.847	118.216	2.72767	8.90878e-285	6.88677e-282
ENSDARG00000088493	0.546333	3.60833	2.72348	3.70286e-33	1.19751e-31
ENSDARG00000069375	2.17067	14.2507	2.71482	2.55711e-42	1.0865e-40
ENSDARG00000026753	0.031	0.202333	2.70639	0.0014239	0.00537361
MSTRG.26002	0.351	2.27367	2.69548	0.0119627	0.0357246
ENSDARG00000075389	0.231667	1.50033	2.69516	2.16257e-13	2.58472e-12
ENSDARG00000100995	0.425	2.73933	2.68829	1.67958e-11	1.74467e-10
ENSDARG00000068993	6.331	40.7403	2.68595	8.23075e-128	1.71515e-125
ENSDARG00000101137	0.216333	1.391	2.68479	1.01428e-05	5.64602e-05
ENSDARG00000116628	0.659	4.22333	2.68003	0.000150534	0.000690281
MSTRG.7297	0.209333	1.33267	2.67044	3.31317e-07	2.26009e-06
ENSDARG00000097368	0.550667	3.50333	2.66948	6.88084e-06	3.92508e-05
ENSDARG00000098158	1.30267	8.28267	2.66863	3.50272e-86	3.73063e-84
ENSDARG00000104593	0.0706667	0.437333	2.62963	0.000354659	0.00151552
MSTRG.25795	0.332667	2.058	2.62909	1.97089e-20	3.63871e-19
ENSDARG00000090366	0.0976667	0.601333	2.62223	0.000122878	0.000576138
ENSDARG00000116378	0.0303333	0.184	2.60073	0.000716038	0.0028776
MSTRG.24181	0.402	2.43567	2.59905	2.75683e-15	3.74729e-14
ENSDARG00000096311	0.562	3.36833	2.58339	1.76325e-17	2.76174e-16
ENSDARG00000077403	0.0863333	0.517333	2.5831	0.000177313	0.000802329
ENSDARG00000002768	0.713333	4.26267	2.57911	1.4564e-09	1.2733e-08
ENSDARG00000115505	0.134	0.797	2.57235	0.000112958	0.000533386
MSTRG.19643	0.336667	1.99333	2.56579	4.46031e-26	1.0974e-24
ENSDARG00000101032	0.248667	1.47167	2.56517	1.3928e-07	9.94255e-07
ENSDARG00000090468	3.23333	19.0313	2.55728	4.37049e-220	2.27683e-217
ENSDARG00000087247	0.135667	0.790667	2.543	0.00045602	0.0019065
ENSDARG00000043035	0.337667	1.96667	2.54208	3.66271e-16	5.28118e-15
ENSDARG00000052652	0.292	1.69467	2.53696	1.32744e-11	1.3879e-10
ENSDARG00000030154	0.215667	1.248	2.53274	1.65654e-10	1.57654e-09
MSTRG.6554	1.629	9.42467	2.53245	1.03415e-14	1.35054e-13
ENSDARG00000097615	1.501	8.632	2.52377	3.57821e-146	9.52757e-144
ENSDARG00000104100	0.254667	1.46333	2.52258	6.97046e-10	6.26087e-09
ENSDARG00000102156	0.109667	0.623667	2.50765	1.44464e-05	7.85021e-05
ENSDARG00000006832	0.264667	1.50367	2.50624	2.05765e-15	2.81769e-14
ENSDARG00000030636	0.239	1.35333	2.50143	0.000826264	0.0032815
ENSDARG00000075802	0.103	0.582333	2.4992	3.16302e-06	1.89307e-05
ENSDARG00000114716	0.108	0.609	2.49541	0.0038763	0.0132136
ENSDARG00000093764	0.096	0.538333	2.48739	0.000114263	0.00053891
ENSDARG00000016856	0.557667	3.10667	2.47789	1.25383e-10	1.20767e-09
ENSDARG00000025504	0.157	0.871667	2.47301	7.08601e-13	8.11319e-12
ENSDARG00000101352	0.0703333	0.389	2.46749	0.000476685	0.00198287
MSTRG.9084	1.83467	10.0933	2.45981	1.71754e-46	8.0076e-45
ENSDARG00000068910	0.0293333	0.161333	2.45943	0.00281048	0.00991047
ENSDARG00000042940	0.104333	0.569333	2.44807	0.000164502	0.00074846
MSTRG.8079	0.324	1.76667	2.44696	0.00120157	0.00461451
MSTRG.7569	3.826	20.8213	2.44415	3.1385e-114	5.29655e-112
ENSDARG00000086495	0.122333	0.664667	2.44181	7.78106e-11	7.64829e-10
ENSDARG00000069660	2.92733	15.8147	2.4336	2.64229e-160	7.91499e-158
ENSDARG00000040298	0.125667	0.678667	2.4331	0.00325084	0.0112789
ENSDARG00000078004	0.116	0.625333	2.4305	0.000476947	0.00198361
ENSDARG00000074033	0.0436667	0.234667	2.42601	0.230083	0.404612
ENSDARG00000099351	5.20667	27.794	2.41634	1.73179e-120	3.19236e-118
ENSDARG00000016343	0.106667	0.561333	2.39575	0.00159413	0.0059532
ENSDARG00000103239	0.123333	0.648667	2.39491	0.000530232	0.002187
ENSDARG00000104231	0.953	5.01	2.39426	5.44169e-21	1.0366e-19
MSTRG.22034	1.961	10.259	2.38723	2.24329e-37	8.29602e-36
MSTRG.3151	0.302667	1.574	2.37863	8.90866e-09	7.259e-08
ENSDARG00000013907	0.828	4.30467	2.3782	2.5083e-16	3.66425e-15
ENSDARG00000062873	0.231667	1.20033	2.37331	6.78511e-08	5.02778e-07
ENSDARG00000056374	0.114333	0.592333	2.37316	0.000149276	0.000685164
ENSDARG00000055809	0.17	0.877667	2.36814	4.04453e-12	4.38764e-11
ENSDARG00000101112	2.26767	11.6857	2.36546	2.51164e-20	4.61218e-19
ENSDARG00000078504	0.163	0.839333	2.36437	2.20744e-06	1.34981e-05
ENSDARG00000040777	2.86067	14.675	2.35894	1.75854e-107	2.65042e-105
ENSDARG00000035150	0.387333	1.97533	2.35045	6.1106e-11	6.05101e-10
ENSDARG00000112070	0.105	0.532667	2.34284	0.0114098	0.0342725
MSTRG.15621	0.724333	3.65733	2.33607	2.08446e-06	1.27885e-05
ENSDARG00000016825	0.066	0.331333	2.32775	9.80374e-05	0.000467553
ENSDARG00000068221	0.193667	0.971	2.3259	0.00228735	0.00823653
ENSDARG00000057141	0.300667	1.50467	2.32321	1.17214e-06	7.43296e-06
ENSDARG00000011870	0.0886667	0.439333	2.30885	0.000723547	0.0029068
ENSDARG00000043963	0.0756667	0.374333	2.30659	0.000363861	0.0015518
MSTRG.1321	0.675	3.31933	2.29793	0.000796346	0.0031732
ENSDARG00000044528	0.123	0.603667	2.29509	2.32112e-05	0.000122464
MSTRG.2958	0.676	3.31	2.29174	0.00402809	0.0136843
ENSDARG00000009822	0.0943333	0.457667	2.27846	0.0037966	0.0129696
ENSDARG00000058736	0.123	0.596667	2.27827	2.50929e-06	1.5208e-05
ENSDARG00000105689	0.707	3.42733	2.2773	2.95862e-30	8.58358e-29
ENSDARG00000068934	2.19833	10.6557	2.27714	3.75156e-70	2.95732e-68
ENSDARG00000101324	0.186667	0.901667	2.27213	0.00325715	0.0112991
ENSDARG00000028164	0.795667	3.81167	2.26019	1.3861e-07	9.89763e-07
ENSDARG00000038655	0.0253333	0.121	2.2559	0.00488001	0.016222
ENSDARG00000077263	0.290333	1.38633	2.25549	4.03805e-05	0.000205081
ENSDARG00000041073	0.207	0.988	2.25488	0.000349137	0.00149486
ENSDARG00000069728	1.96167	9.24233	2.23618	5.09887e-34	1.69237e-32
ENSDARG00000108432	4.96133	23.2927	2.23108	1.19709e-42	5.1227e-41
ENSDARG00000044318	2.03433	9.53	2.22792	7.76394e-56	4.46175e-54
ENSDARG00000068127	0.0723333	0.337	2.22002	0.000169239	0.000768261
MSTRG.20073	1.224	5.7	2.21936	2.6142e-61	1.74504e-59
ENSDARG00000113243	0.0886667	0.411667	2.21501	6.2951e-07	4.14781e-06
ENSDARG00000078245	0.497	2.30733	2.21491	1.68755e-08	1.33467e-07
ENSDARG00000094282	0.165667	0.768333	2.21345	1.45448e-13	1.75504e-12
ENSDARG00000022560	0.253667	1.17067	2.20632	4.05063e-08	3.08941e-07
ENSDARG00000061647	0.122	0.562667	2.2054	6.3352e-12	6.76056e-11
ENSDARG00000055159	1.54233	7.09333	2.20135	4.1223e-32	1.28294e-30
ENSDARG00000005739	0.281333	1.29133	2.19851	2.29791e-08	1.7943e-07
ENSDARG00000105296	0.0863333	0.392	2.18286	0.000380573	0.00161674
ENSDARG00000078069	1.24933	5.65933	2.17947	1.88052e-20	3.47454e-19
ENSDARG00000060637	0.0516667	0.234	2.1792	1.6325e-06	1.01534e-05
ENSDARG00000007842	0.112333	0.508	2.17704	4.67962e-05	0.000234804
MSTRG.16555	10.7783	48.7357	2.17684	3.2539e-168	1.03969e-165
ENSDARG00000100652	0.233333	1.039	2.15473	3.056e-05	0.0001579
ENSDARG00000095022	0.44	1.95867	2.1543	1.25429e-41	5.23657e-40
ENSDARG00000093345	0.949667	4.20967	2.14821	1.24091e-08	9.94224e-08
ENSDARG00000103237	0.350667	1.54733	2.14161	0.000419209	0.00176337
ENSDARG00000026663	0.121333	0.534333	2.13876	6.95807e-05	0.000341058
ENSDARG00000078915	0.631	2.76633	2.13226	2.9445e-11	2.98612e-10
ENSDARG00000011769	1.34167	5.866	2.12835	3.81878e-25	8.96576e-24
ENSDARG00000044023	0.269667	1.179	2.12831	0.00533037	0.0175342
ENSDARG00000093131	0.148333	0.648333	2.12789	1.06455e-06	6.80291e-06
ENSDARG00000099984	0.0996667	0.434667	2.12473	1.89407e-07	1.33538e-06
ENSDARG00000075664	2.73233	11.8623	2.11818	1.13589e-41	4.75051e-40
ENSDARG00000070021	0.191	0.828667	2.11722	9.76426e-06	5.44671e-05
ENSDARG00000070038	46.299	200.339	2.11339	1.98038e-246	1.15751e-243
ENSDARG00000032263	0.220667	0.953667	2.11162	7.7642e-06	4.3872e-05
MSTRG.20500	0.574667	2.46067	2.09825	2.04717e-06	1.25823e-05
ENSDARG00000102468	0.258	1.10467	2.09817	1.6986e-10	1.61401e-09
MSTRG.7276	0.775	3.315	2.09674	5.66484e-33	1.81245e-31
ENSDARG00000111860	0.157333	0.672333	2.09535	0.00310836	0.0108442
ENSDARG00000095339	0.259	1.10333	2.09084	3.10362e-18	5.05953e-17
ENSDARG00000058646	0.62	2.63833	2.08929	4.56009e-23	9.67061e-22
MSTRG.8953	1.18133	5.02267	2.08804	3.57467e-25	8.43086e-24
ENSDARG00000077706	0.504333	2.14367	2.08763	3.84459e-14	4.82113e-13
MSTRG.5262	0.418667	1.773	2.08232	0.000472495	0.00196885
ENSDARG00000090945	0.697667	2.94367	2.077	4.54496e-09	3.8069e-08
ENSDARG00000023771	0.495667	2.09	2.07606	1.54283e-18	2.5551e-17
ENSDARG00000090814	0.999	4.18733	2.06748	1.75307e-12	1.95762e-11
ENSDARG00000105241	0.456	1.907	2.0642	1.8975e-07	1.3374e-06
MSTRG.14759	0.399	1.66433	2.06048	1.06779e-05	5.92465e-05
MSTRG.24785	1.23933	5.15133	2.05538	7.89391e-06	4.45735e-05
ENSDARG00000104656	0.0923333	0.383333	2.05368	0.000352878	0.00150872
ENSDARG00000053940	0.179333	0.742333	2.04942	6.60347e-06	3.77674e-05
ENSDARG00000068257	3.26633	13.4947	2.04665	5.08341e-97	6.41152e-95
MSTRG.21409	1.28767	5.305	2.04259	2.61604e-07	1.81135e-06
ENSDARG00000096678	5.66767	23.1477	2.03004	1.30819e-14	1.69365e-13
MSTRG.14383	0.817333	3.33267	2.02768	1.43463e-18	2.38085e-17
ENSDARG00000024744	1.856	7.549	2.02409	9.2705e-64	6.55334e-62
ENSDARG00000114395	0.182	0.738	2.01968	2.13969e-09	1.84444e-08
MSTRG.8868	48.012	193.826	2.0133	0	0
ENSDARG00000036239	2.19733	8.81267	2.00382	9.4596e-38	3.54203e-36
ENSDARG00000013871	0.0593333	0.237667	2.00202	0.0128511	0.0380484
ENSDARG00000105144	0.187333	0.75	2.00128	0.000464776	0.00193905
ENSDARG00000076826	0.543	2.17033	1.99889	1.43518e-15	1.98917e-14
ENSDARG00000093254	0.646	2.571	1.99272	1.0657e-08	8.60459e-08
ENSDARG00000056745	0.192	0.762667	1.98995	5.74806e-08	4.30189e-07
MSTRG.6924	0.572333	2.27267	1.98946	0.000392837	0.00166412
ENSDARG00000042069	4.66867	18.5303	1.98881	2.16441e-64	1.55759e-62
ENSDARG00000079089	1.348	5.33533	1.98476	9.93271e-27	2.51881e-25
MSTRG.13634	0.408	1.604	1.97503	7.52053e-05	0.000366677
ENSDARG00000102356	9.73667	38.275	1.9749	5.26708e-71	4.24984e-69
ENSDARG00000114893	0.200667	0.786667	1.97095	0.00238669	0.00855693
MSTRG.14452	0.105333	0.412667	1.97001	0.00126444	0.00483192
ENSDARG00000092269	0.659667	2.57533	1.96495	2.20142e-08	1.7212e-07
ENSDARG00000033029	0.0283333	0.110333	1.9613	0.000494188	0.00204891
MSTRG.27488	0.435	1.691	1.95879	0.00131634	0.005007
MSTRG.27533	2.06767	8.01833	1.9553	4.35039e-16	6.25766e-15
ENSDARG00000103441	0.130333	0.502667	1.9474	0.000277734	0.00120945
ENSDARG00000078875	0.351667	1.35367	1.94459	0.00149667	0.00562254
MSTRG.14479	1.41633	5.45033	1.94418	1.4847e-10	1.41977e-09
ENSDARG00000103955	0.229667	0.882333	1.94178	0.00407588	0.013829
ENSDARG00000070526	0.215333	0.823	1.93432	0.00010292	0.000489653
MSTRG.58	0.296667	1.13333	1.93366	0.0177244	0.0502719
ENSDARG00000100504	1.691	6.45967	1.93358	6.46068e-25	1.509e-23
MSTRG.26087	0.47	1.79267	1.93137	0.0115371	0.0346113
ENSDARG00000099981	0.239667	0.911	1.92642	0.00380318	0.0129884
ENSDARG00000037373	0.460333	1.74467	1.9222	2.51536e-22	5.10398e-21
ENSDARG00000077293	3.111	11.732	1.915	7.42985e-126	1.48374e-123
ENSDARG00000099670	0.857333	3.22967	1.91346	3.03747e-19	5.24802e-18
ENSDARG00000036383	0.0943333	0.355333	1.91333	6.18306e-05	0.000305381
MSTRG.20078	0.594333	2.209	1.89405	0.000399592	0.00169065
ENSDARG00000090170	0.551	2.04667	1.89315	1.61508e-10	1.5383e-09
ENSDARG00000096172	0.436	1.616	1.89003	1.93746e-06	1.19478e-05
ENSDARG00000055852	0.445	1.63067	1.87358	6.61401e-20	1.18282e-18
ENSDARG00000103966	0.717	2.62567	1.87264	2.48603e-05	0.000130304
ENSDARG00000103186	1.15167	4.214	1.87147	7.99764e-28	2.1414e-26
ENSDARG00000076182	3.43767	12.5767	1.87125	1.95322e-76	1.77299e-74
ENSDARG00000086420	0.357	1.306	1.87116	3.55757e-09	3.01249e-08
ENSDARG00000105355	0.708	2.58633	1.86909	0.000878582	0.00347374
ENSDARG00000040290	2.672	9.74133	1.8662	2.75894e-23	5.90842e-22
ENSDARG00000074156	5.08867	18.4757	1.86027	4.07438e-60	2.67502e-58
ENSDARG00000101665	0.491333	1.77133	1.85006	1.45035e-16	2.14942e-15
ENSDARG00000006060	2.409	8.67767	1.84887	3.60352e-92	4.19198e-90
ENSDARG00000099945	0.146667	0.528	1.848	1.1089e-05	6.14422e-05
ENSDARG00000056062	0.0966667	0.347333	1.84523	0.0133304	0.0392202
ENSDARG00000001463	2.54867	9.11967	1.83924	9.08968e-44	4.00414e-42
ENSDARG00000077882	1.476	5.273	1.83693	3.19081e-10	2.9523e-09
ENSDARG00000057417	0.842333	3.009	1.83682	5.2632e-09	4.38246e-08
ENSDARG00000100851	0.071	0.252333	1.82944	0.0166107	0.0475124
ENSDARG00000052638	5.58967	19.7957	1.82435	8.90122e-62	6.02568e-60
MSTRG.21383	0.582	2.05367	1.81911	2.16392e-06	1.32523e-05
ENSDARG00000101559	0.459667	1.61933	1.81674	0.000173117	0.00078423
MSTRG.27905	0.480667	1.69067	1.81448	1.29422e-16	1.92518e-15
ENSDARG00000008849	0.217333	0.763333	1.8124	4.51752e-12	4.88307e-11
ENSDARG00000101883	0.616	2.16233	1.81159	1.08678e-18	1.80984e-17
ENSDARG00000052332	0.276667	0.970667	1.81083	0.000172666	0.000782768
ENSDARG00000013730	0.08	0.280667	1.81079	0.0127972	0.0379074
MSTRG.23156	1.34833	4.72967	1.81056	4.53453e-39	1.77268e-37
ENSDARG00000101049	1.36533	4.765	1.80322	1.02725e-24	2.37845e-23
ENSDARG00000093998	1.21067	4.22267	1.80235	9.71844e-19	1.62976e-17
ENSDARG00000092077	0.915667	3.186	1.79885	5.29912e-06	3.07776e-05
ENSDARG00000028275	4.91367	17.0817	1.79758	1.9992e-53	1.08146e-51
ENSDARG00000112454	1.92	6.66533	1.79557	5.6363e-92	6.52503e-90
ENSDARG00000092948	1.021	3.54433	1.79553	7.2892e-25	1.69921e-23
MSTRG.1085	6.894	23.9117	1.7943	3.20634e-98	4.15333e-96
MSTRG.20293	0.35	1.20967	1.78918	0.0110393	0.0333055
ENSDARG00000055723	0.993	3.42867	1.78778	3.05629e-17	4.71609e-16
ENSDARG00000088342	0.210667	0.726333	1.78567	0.000386512	0.00163965
ENSDARG00000001734	12.9627	44.6887	1.78555	9.60348e-165	2.95048e-162
ENSDARG00000096210	1.34233	4.611	1.78034	6.00202e-26	1.46768e-24
ENSDARG00000093496	1.74067	5.96233	1.77624	7.29261e-23	1.52762e-21
ENSDARG00000102473	0.506	1.72833	1.77217	1.39979e-16	2.07707e-15
ENSDARG00000019396	1.014	3.45033	1.76668	2.69721e-14	3.42714e-13
MSTRG.16480	0.797667	2.70967	1.76426	0.000280538	0.00122077
ENSDARG00000028937	1.963	6.668	1.76419	2.64939e-35	9.05705e-34
ENSDARG00000093936	0.367	1.24567	1.76307	1.71827e-05	9.23035e-05
ENSDARG00000013389	0.0956667	0.323	1.75545	0.00652066	0.0209465
ENSDARG00000098204	0.927	3.12633	1.75383	3.35139e-72	2.76941e-70
MSTRG.3902	1.149	3.87333	1.7532	3.19273e-12	3.50003e-11
ENSDARG00000101327	0.768667	2.587	1.75085	5.29878e-08	3.98681e-07
ENSDARG00000035151	1.29867	4.36767	1.74983	4.78402e-17	7.28363e-16
ENSDARG00000003970	0.108333	0.361333	1.73785	0.0376793	0.0953984
ENSDARG00000035253	2.96567	9.87967	1.73611	1.07448e-60	7.09336e-59
MSTRG.27842	1.13533	3.77833	1.73463	1.69775e-06	1.05456e-05
ENSDARG00000067729	0.13	0.432333	1.73363	0.00529234	0.0174259
ENSDARG00000013006	2.755	9.04133	1.71448	6.60241e-41	2.70925e-39
ENSDARG00000068493	0.344	1.12667	1.71158	0.00119514	0.00459274
ENSDARG00000091748	0.146667	0.48	1.71049	0.0050393	0.0166851
ENSDARG00000004763	3.177	10.3917	1.70969	9.22912e-36	3.22871e-34
MSTRG.1553	0.499	1.626	1.70422	3.20883e-07	2.19516e-06
ENSDARG00000035797	0.531667	1.72767	1.70023	3.7778e-05	0.000192743
ENSDARG00000094681	0.498333	1.61867	1.69962	0.000562505	0.00230543
MSTRG.13408	1.123	3.63933	1.69632	3.72404e-17	5.71703e-16
ENSDARG00000094005	6.21167	20.1297	1.69627	7.84274e-37	2.84332e-35
ENSDARG00000058690	0.128333	0.414667	1.69206	4.37851e-05	0.000220945
ENSDARG00000043141	0.0486667	0.157	1.68976	0.00957071	0.0293966
ENSDARG00000077388	0.599667	1.93433	1.6896	1.85723e-29	5.24224e-28
MSTRG.12400	0.670333	2.15233	1.68295	7.3625e-15	9.71558e-14
ENSDARG00000008732	0.353333	1.13433	1.68274	3.45184e-05	0.000177054
ENSDARG00000087198	0.701	2.247	1.68051	1.08824e-06	6.93763e-06
ENSDARG00000019418	0.585333	1.875	1.67956	3.58538e-06	2.12884e-05
ENSDARG00000035553	0.532667	1.70033	1.67451	1.05355e-05	5.85241e-05
MSTRG.10617	0.928667	2.964	1.67431	2.46539e-12	2.72763e-11
MSTRG.23407	1.21067	3.862	1.67355	5.33452e-05	0.00026536
ENSDARG00000018587	0.163667	0.521333	1.67145	0.000973166	0.00381248
ENSDARG00000057296	0.276	0.878333	1.6701	0.000627627	0.00254578
ENSDARG00000092464	0.841	2.66933	1.6663	7.50004e-08	5.53189e-07
MSTRG.19740	1.28867	4.07733	1.66175	3.77178e-15	5.08077e-14
ENSDARG00000099432	0.117667	0.372	1.6606	0.00135332	0.0051339
ENSDARG00000114577	4.376	13.8257	1.65966	7.75875e-130	1.75406e-127
MSTRG.26046	1.40233	4.42667	1.65839	3.79973e-19	6.51336e-18
ENSDARG00000069280	0.525667	1.659	1.65809	4.89997e-22	9.83441e-21
ENSDARG00000042332	1.64833	5.19233	1.65537	2.60204e-16	3.79059e-15
MSTRG.18423	83.461	262.468	1.65297	1.45957e-29	4.13442e-28
ENSDARG00000032769	2.32067	7.28267	1.64993	2.40642e-23	5.18593e-22
ENSDARG00000054103	1.059	3.318	1.64761	3.04989e-08	2.35843e-07
ENSDARG00000105141	1.59467	4.98467	1.64424	2.45233e-26	6.12164e-25
ENSDARG00000078728	0.269	0.84	1.64278	0.000199165	0.00089261
ENSDARG00000014101	0.25	0.779333	1.64031	2.45878e-05	0.000128923
ENSDARG00000078733	0.174667	0.544	1.639	1.31295e-05	7.19331e-05
ENSDARG00000078797	0.0973333	0.302667	1.63672	1.04342e-05	5.80286e-05
ENSDARG00000031647	8.469	26.3253	1.63619	6.44574e-250	3.96066e-247
MSTRG.13633	1.34433	4.16967	1.63304	1.56501e-05	8.46018e-05
ENSDARG00000020284	0.241	0.746	1.63014	1.19116e-05	6.56506e-05
ENSDARG00000087873	0.099	0.306333	1.6296	0.0429111	0.10622
ENSDARG00000098420	1.796	5.545	1.6264	8.64858e-13	9.85518e-12
ENSDARG00000054050	0.207667	0.641	1.62605	0.00328601	0.011386
MSTRG.25118	0.925333	2.856	1.62595	9.74892e-14	1.19195e-12
ENSDARG00000055575	4.345	13.3883	1.62355	1.73644e-40	7.02907e-39
ENSDARG00000028804	5.425	16.7147	1.62342	8.46684e-35	2.85774e-33
ENSDARG00000036809	0.055	0.169333	1.62236	0.00331107	0.0114613
ENSDARG00000103618	0.418667	1.28533	1.61827	6.82894e-06	3.89826e-05
ENSDARG00000039133	0.0826667	0.253667	1.61756	0.000589491	0.00240616
MSTRG.7221	0.937667	2.874	1.61591	2.13107e-07	1.49412e-06
MSTRG.20707	2.66167	8.14933	1.61435	4.00254e-13	4.68572e-12
ENSDARG00000055591	0.309	0.944333	1.61169	0.000141205	0.000653123
ENSDARG00000005749	3.853	11.7593	1.60975	1.00353e-13	1.22447e-12
ENSDARG00000091832	0.891	2.71367	1.60675	2.13015e-05	0.000112985
ENSDARG00000068474	0.396	1.205	1.60546	5.27814e-06	3.06631e-05
ENSDARG00000096804	1.15533	3.50567	1.60138	1.45735e-08	1.1595e-07
ENSDARG00000104501	0.607333	1.84	1.59915	1.54897e-05	8.37722e-05
MSTRG.5082	5.27167	15.9563	1.5978	1.83589e-25	4.37764e-24
MSTRG.24182	0.445333	1.34733	1.59715	3.52011e-05	0.000180325
ENSDARG00000095274	0.257	0.775333	1.59305	9.33062e-08	6.80459e-07
MSTRG.19984	0.632	1.899	1.58724	0.0335844	0.0866793
ENSDARG00000010878	6.25567	18.794	1.58704	5.43706e-47	2.54978e-45
ENSDARG00000098345	0.142667	0.428333	1.58609	0.0139912	0.0409482
ENSDARG00000079078	3037.65	9113.44	1.58504	0	0
ENSDARG00000055798	0.746	2.23433	1.5826	8.41905e-08	6.17552e-07
ENSDARG00000104752	1.728	5.157	1.57743	4.39479e-13	5.1249e-12
ENSDARG00000044954	1.65433	4.93567	1.577	2.0081e-48	9.84094e-47
ENSDARG00000109802	0.203333	0.606333	1.57626	0.00246594	0.0088134
ENSDARG00000074858	50.5213	150.554	1.57532	0	0
MSTRG.11646	1.6	4.76067	1.57309	2.39699e-06	1.45791e-05
ENSDARG00000054060	5.999	17.8437	1.57262	2.42455e-107	3.63137e-105
ENSDARG00000076730	0.249333	0.739	1.5675	0.00113427	0.00437592
MSTRG.9499	0.610333	1.807	1.56593	1.88662e-10	1.78559e-09
ENSDARG00000078429	1.07767	3.18633	1.56399	1.11567e-24	2.56829e-23
ENSDARG00000116007	0.218667	0.646333	1.56355	0.00096818	0.00379419
MSTRG.20469	2.02767	5.99067	1.5629	5.22824e-08	3.93804e-07
ENSDARG00000061288	0.913333	2.69467	1.56089	7.55744e-10	6.76276e-09
ENSDARG00000075881	9.569	28.198	1.55915	5.33807e-36	1.89513e-34
ENSDARG00000099867	4.763	14.0213	1.55768	6.18714e-16	8.78889e-15
MSTRG.23364	0.918	2.70233	1.55764	0.00605425	0.0196059
ENSDARG00000056659	0.122333	0.358	1.54914	0.00357743	0.0122804
ENSDARG00000031044	0.148333	0.434	1.54885	0.00210315	0.00763055
MSTRG.182	0.302333	0.879667	1.54082	0.00453162	0.0151946
ENSDARG00000005210	0.265333	0.771333	1.53955	1.57833e-05	8.52835e-05
ENSDARG00000001804	1.95733	5.68	1.537	1.08362e-09	9.57165e-09
MSTRG.12945	0.878667	2.54833	1.53617	0.00617332	0.0199269
ENSDARG00000104416	0.141	0.408667	1.53523	0.00412286	0.0139568
ENSDARG00000101547	0.275667	0.797667	1.53286	0.000205053	0.000916598
ENSDARG00000031359	1.18767	3.42667	1.52868	9.97815e-09	8.09192e-08
ENSDARG00000026484	2.11867	6.11133	1.52833	1.84772e-21	3.6087e-20
ENSDARG00000079336	0.138	0.398	1.5281	0.00178757	0.00659645
ENSDARG00000036637	0.504667	1.454	1.52662	2.85098e-06	1.71531e-05
ENSDARG00000062030	1.282	3.676	1.51974	5.00417e-07	3.34039e-06
MSTRG.25935	0.657	1.88267	1.51881	0.000985551	0.0038547
ENSDARG00000100518	0.209333	0.599667	1.51836	6.5211e-07	4.28405e-06
MSTRG.12246	5.966	17.0817	1.51761	2.17897e-75	1.93396e-73
ENSDARG00000103003	0.400333	1.14567	1.51691	2.95616e-08	2.2889e-07
ENSDARG00000099461	10.6303	30.4167	1.51668	2.00777e-60	1.32182e-58
ENSDARG00000036043	1.01833	2.9	1.50984	3.97713e-13	4.65825e-12
ENSDARG00000029907	0.187667	0.533333	1.50687	0.0126034	0.0373832
ENSDARG00000021555	5.438	15.445	1.50599	1.42463e-09	1.24643e-08
ENSDARG00000094977	0.379333	1.07533	1.50325	1.97419e-06	1.21681e-05
ENSDARG00000101030	0.573333	1.62433	1.5024	8.79286e-10	7.83899e-09
ENSDARG00000075015	8.625	24.3417	1.49683	2.2882e-69	1.78034e-67
ENSDARG00000086256	2.70533	7.62867	1.49562	2.87761e-52	1.52903e-50
ENSDARG00000095298	1.60567	4.51633	1.49198	6.0805e-15	8.07723e-14
ENSDARG00000104083	1.27633	3.587	1.49077	7.65005e-15	1.00784e-13
ENSDARG00000061405	0.257333	0.723	1.49036	6.50293e-05	0.000320189
ENSDARG00000057062	0.194667	0.543667	1.48172	0.0290699	0.07673
ENSDARG00000102753	5.72167	15.9273	1.477	3.76964e-61	2.50932e-59
ENSDARG00000062519	0.183	0.509333	1.47677	0.00100012	0.00390532
ENSDARG00000034504	0.148667	0.413667	1.47639	0.0304681	0.0799013
ENSDARG00000004115	1.58533	4.40833	1.47545	1.82789e-22	3.73751e-21
ENSDARG00000098239	0.074	0.205333	1.47237	0.0736523	0.166071
ENSDARG00000022858	0.243333	0.674667	1.47124	0.0259132	0.0694735
ENSDARG00000003399	0.206	0.571	1.47085	0.0033138	0.0114686
ENSDARG00000102983	0.782667	2.167	1.46923	0.00143032	0.00539444
ENSDARG00000035648	0.568667	1.57367	1.46847	9.76853e-07	6.26755e-06
MSTRG.25699	1.81233	5.014	1.46811	4.54338e-05	0.000228303
MSTRG.1157	0.667667	1.847	1.46798	0.0222731	0.0611273
ENSDARG00000058585	0.361333	0.998667	1.46667	1.68055e-05	9.03991e-05
MSTRG.21748	0.450667	1.24433	1.46524	0.000938215	0.00368822
ENSDARG00000074387	1.84767	5.08233	1.45979	4.23527e-15	5.68594e-14
ENSDARG00000007221	0.362333	0.995667	1.45835	0.00468195	0.0156439
ENSDARG00000089904	0.331	0.907667	1.45533	0.00015576	0.000712335
ENSDARG00000103933	0.195	0.534	1.45337	0.0260506	0.0697983
ENSDARG00000103586	0.436	1.19367	1.453	4.53945e-12	4.90236e-11
ENSDARG00000004647	1.09867	3.00767	1.45289	4.35944e-13	5.08863e-12
ENSDARG00000091859	0.205	0.560333	1.45066	0.000740577	0.00296825
ENSDARG00000100474	0.696333	1.903	1.45043	0.0350085	0.0896883
ENSDARG00000074036	5.61767	15.34	1.44926	2.48589e-42	1.05811e-40
ENSDARG00000055052	0.955	2.60567	1.44808	3.70878e-07	2.51279e-06
ENSDARG00000032553	6.496	17.628	1.44025	1.07467e-45	4.90539e-44
ENSDARG00000093048	3.78133	10.2607	1.44016	2.24865e-16	3.30592e-15
ENSDARG00000075501	3.00933	8.16233	1.43954	3.90446e-25	9.15524e-24
ENSDARG00000036793	0.229	0.620667	1.43847	6.94096e-05	0.000340359
ENSDARG00000088861	0.368667	0.998667	1.43769	0.000725916	0.00291388
MSTRG.10979	1.795	4.861	1.43727	7.44715e-10	6.67154e-09
ENSDARG00000113112	0.148333	0.401333	1.43596	0.00186935	0.00686547
ENSDARG00000093120	6.797	18.3373	1.43181	4.8854e-81	4.70175e-79
MSTRG.19707	0.541333	1.45967	1.43105	0.000212226	0.000944819
ENSDARG00000013721	0.176	0.473	1.42626	0.0066934	0.0214039
ENSDARG00000020219	0.598333	1.60433	1.42295	1.26373e-09	1.11134e-08
ENSDARG00000099362	1.36167	3.63267	1.41566	1.43946e-06	9.016e-06
ENSDARG00000060165	0.220667	0.588333	1.41477	0.00831806	0.0259685
MSTRG.1859	2.41633	6.43533	1.4132	1.99843e-37	7.40191e-36
ENSDARG00000105048	0.252667	0.671	1.40908	0.0271057	0.072294
ENSDARG00000100698	1.832	4.85567	1.40625	2.59837e-16	3.78756e-15
ENSDARG00000054957	0.766	2.02633	1.40346	5.27127e-10	4.78307e-09
ENSDARG00000001807	1.16833	3.084	1.40035	1.26636e-23	2.77141e-22
ENSDARG00000013302	0.768	2.026	1.39946	9.25301e-07	5.95593e-06
ENSDARG00000079059	5.58567	14.7077	1.39677	6.68468e-30	1.91617e-28
MSTRG.20941	1.24333	3.27267	1.39625	8.53971e-11	8.35288e-10
ENSDARG00000090228	15.5617	40.8013	1.39062	1.23339e-56	7.24436e-55
MSTRG.528	1.08333	2.839	1.38991	5.83139e-06	3.36893e-05
ENSDARG00000002745	45.5443	119.242	1.38855	6.82231e-233	3.71568e-230
ENSDARG00000086826	6.21467	16.2573	1.38734	3.60321e-38	1.36625e-36
ENSDARG00000035550	0.424333	1.108	1.38469	0.0088429	0.0273964
ENSDARG00000056262	0.228667	0.597	1.38448	0.00273877	0.00968449
ENSDARG00000070951	4.33367	11.3097	1.3839	6.02613e-62	4.10256e-60
ENSDARG00000063916	1881.48	4906.71	1.38289	0	0
ENSDARG00000043661	0.08	0.208333	1.38082	0.00884172	0.0273963
MSTRG.27030	0.527	1.371	1.37935	0.000797825	0.00317804
MSTRG.6076	0.939667	2.44333	1.37863	6.07416e-17	9.20691e-16
ENSDARG00000063914	3306.74	8576.91	1.37505	8.41256e-95	1.02334e-92
ENSDARG00000045095	2.64133	6.84933	1.3747	1.74425e-15	2.39674e-14
ENSDARG00000055377	6.51867	16.8907	1.37358	2.1827e-35	7.48301e-34
MSTRG.21490	2.402	6.21533	1.3716	1.2231e-115	2.13944e-113
ENSDARG00000104576	0.291	0.752	1.36971	0.000142233	0.000656993
ENSDARG00000089889	8.80333	22.735	1.36879	2.70044e-40	1.0858e-38
ENSDARG00000060838	0.128	0.330333	1.36778	5.5016e-05	0.000273358
ENSDARG00000093964	0.0643333	0.166	1.36754	0.0306582	0.0802855
MSTRG.22121	1.346	3.471	1.36667	2.77859e-11	2.82743e-10
ENSDARG00000042637	0.275	0.708333	1.365	6.161e-06	3.54483e-05
ENSDARG00000062397	0.528333	1.36	1.36409	4.53473e-15	6.07435e-14
ENSDARG00000053241	0.913333	2.341	1.35791	9.48454e-09	7.70727e-08
ENSDARG00000100227	1.228	3.143	1.35583	2.08986e-23	4.51184e-22
ENSDARG00000011537	1.037	2.654	1.35575	1.90787e-11	1.97239e-10
ENSDARG00000068208	7.71533	19.744	1.35561	1.67628e-21	3.28457e-20
MSTRG.18691	0.446	1.14033	1.35434	0.00773665	0.0243553
ENSDARG00000057975	0.142	0.362667	1.35275	0.00167705	0.00622698
ENSDARG00000100587	0.870333	2.22233	1.35244	1.31134e-05	7.18776e-05
ENSDARG00000103595	0.377333	0.963	1.3517	0.00254147	0.00904423
ENSDARG00000090192	1.139	2.90667	1.3516	5.53475e-16	7.89023e-15
ENSDARG00000059150	1.46667	3.74033	1.35063	1.42973e-08	1.13828e-07
ENSDARG00000005578	30.261	77.0743	1.34879	1.84419e-136	4.46406e-134
ENSDARG00000039931	23.6257	60.1487	1.34818	7.94224e-125	1.56006e-122
MSTRG.3028	2.063	5.229	1.34179	1.55666e-20	2.88728e-19
ENSDARG00000093364	0.347333	0.88	1.34118	0.302742	0.494878
ENSDARG00000100578	0.0606667	0.153667	1.34083	0.0986657	0.210677
ENSDARG00000062956	2.017	5.10567	1.33989	1.06791e-38	4.12766e-37
MSTRG.9679	3.43433	8.691	1.33949	8.30788e-11	8.14275e-10
ENSDARG00000095944	1.28367	3.246	1.33839	0.00086364	0.00341861
ENSDARG00000060322	0.138667	0.350333	1.33711	0.0312671	0.081561
ENSDARG00000079572	0.384333	0.969667	1.33513	6.54647e-06	3.74951e-05
ENSDARG00000063922	6144.95	15442	1.32938	0	0
ENSDARG00000074086	0.217667	0.543667	1.3206	0.000649442	0.00262449
ENSDARG00000102593	1.332	3.32433	1.31947	1.42522e-05	7.75699e-05
ENSDARG00000102773	0.0553333	0.138	1.31845	0.0138104	0.0404786
MSTRG.22939	1.90267	4.744	1.31808	1.28172e-06	8.07909e-06
ENSDARG00000077740	0.608	1.50967	1.31209	1.8075e-05	9.67065e-05
ENSDARG00000036700	2.87967	7.142	1.31043	1.65377e-15	2.27895e-14
ENSDARG00000032496	0.31	0.767	1.30696	1.46135e-05	7.93381e-05
MSTRG.22222	1.88467	4.661	1.30633	3.0176e-09	2.57161e-08
MSTRG.1156	8.493	20.984	1.30494	8.73661e-14	1.07421e-12
ENSDARG00000092726	7.95433	19.6437	1.30425	5.20873e-31	1.55445e-29
MSTRG.10344	0.877	2.16567	1.30416	3.12051e-05	0.000161094
MSTRG.27728	1.127	2.78233	1.30381	1.9463e-11	2.0078e-10
ENSDARG00000032010	0.957	2.36133	1.30301	3.47396e-12	3.7927e-11
ENSDARG00000097340	0.894	2.20267	1.3009	0.00169437	0.00628252
ENSDARG00000089875	0.574333	1.41467	1.3005	3.817e-06	2.25909e-05
ENSDARG00000078389	7.07733	17.4323	1.30049	1.25216e-24	2.87146e-23
ENSDARG00000092758	0.393667	0.969333	1.30002	0.000284865	0.0012387
ENSDARG00000027828	0.314	0.771333	1.29659	2.0245e-06	1.24525e-05
ENSDARG00000057032	0.173667	0.426333	1.29566	0.0135764	0.0398608
MSTRG.17541	14.7733	36.2667	1.29565	8.40564e-183	3.14739e-180
ENSDARG00000038996	3.10867	7.62667	1.29476	2.96873e-13	3.5063e-12
ENSDARG00000030357	0.653667	1.60167	1.29295	5.02129e-05	0.000250897
ENSDARG00000095915	0.166333	0.407333	1.29213	0.0111044	0.0334807
ENSDARG00000109597	0.953	2.33233	1.29123	7.09267e-10	6.36348e-09
ENSDARG00000059474	1.131	2.76733	1.2909	3.12669e-27	8.09158e-26
MSTRG.26586	0.684333	1.67367	1.29024	0.000994569	0.00388553
MSTRG.26587	0.901333	2.20133	1.28824	0.00103023	0.00400917
ENSDARG00000086853	0.439333	1.07133	1.28602	7.81098e-05	0.000379296
ENSDARG00000067801	3.808	9.26633	1.28297	4.47962e-33	1.44481e-31
ENSDARG00000098881	2.397	5.83	1.28227	5.17316e-10	4.69582e-09
ENSDARG00000037393	13.3513	32.4323	1.28045	3.35709e-48	1.62853e-46
ENSDARG00000101024	1.88567	4.579	1.27996	5.54801e-11	5.52588e-10
ENSDARG00000057830	0.151333	0.367333	1.27936	0.00108362	0.00419379
ENSDARG00000078731	1.311	3.18167	1.27912	1.0815e-30	3.19965e-29
ENSDARG00000063921	6502.38	15773.7	1.27848	0	0
ENSDARG00000069297	0.272	0.659667	1.27813	0.00262244	0.00931578
ENSDARG00000115456	0.437333	1.06033	1.27771	0.0195573	0.0547002
ENSDARG00000067964	0.0786667	0.190667	1.27723	0.0119471	0.0356938
ENSDARG00000016483	0.146333	0.354333	1.27585	0.0511458	0.122898
ENSDARG00000038666	2.635	6.37767	1.27523	4.62461e-13	5.38243e-12
MSTRG.27546	1.095	2.64933	1.2747	1.32356e-08	1.05691e-07
ENSDARG00000026444	1.457	3.51867	1.27203	7.63692e-09	6.26536e-08
ENSDARG00000104883	1.59167	3.842	1.27132	1.12771e-09	9.95008e-09
ENSDARG00000098081	0.982333	2.37067	1.27101	2.84376e-06	1.71183e-05
ENSDARG00000019651	1.99233	4.802	1.26918	2.62787e-08	2.04065e-07
MSTRG.7941	0.502333	1.20733	1.26511	0.00840729	0.0262197
ENSDARG00000063036	2.225	5.342	1.26357	1.24163e-34	4.17314e-33
MSTRG.18424	1.69533	4.06933	1.26322	0.143563	0.283017
ENSDARG00000035095	0.815667	1.956	1.26185	3.043e-05	0.00015733
ENSDARG00000033364	23.6207	56.64	1.26177	1.0773e-72	8.99525e-71
ENSDARG00000007697	0.916	2.19467	1.26058	0.00315084	0.010978
ENSDARG00000109864	0.195667	0.468667	1.26016	0.00490239	0.0162874
ENSDARG00000079302	0.282	0.673667	1.25634	0.00116934	0.00450125
ENSDARG00000002635	4.10233	9.78567	1.25423	1.04018e-47	4.95565e-46
ENSDARG00000009280	0.429667	1.02333	1.25199	0.00876457	0.0271854
ENSDARG00000110100	0.508333	1.21067	1.25195	0.0209105	0.0578836
ENSDARG00000019304	0.140333	0.333667	1.24955	0.030794	0.0805972
ENSDARG00000018145	25.683	61.0577	1.24936	2.05763e-87	2.21117e-85
ENSDARG00000100669	0.271333	0.645	1.24923	0.00118795	0.00456731
ENSDARG00000099960	1.08933	2.58667	1.24765	2.80503e-06	1.69021e-05
ENSDARG00000018061	9.05567	21.4557	1.24447	2.02263e-43	8.82884e-42
ENSDARG00000113666	0.64	1.51633	1.24444	1.6835e-05	9.05373e-05
ENSDARG00000105271	4.83033	11.4397	1.24385	1.43459e-20	2.67121e-19
ENSDARG00000099493	1.53767	3.64	1.2432	4.59555e-18	7.43604e-17
ENSDARG00000091101	3.24667	7.67067	1.24039	5.83436e-06	3.36984e-05
ENSDARG00000002771	0.0836667	0.197667	1.24034	0.00550209	0.0180323
MSTRG.21328	0.679667	1.604	1.23877	0.0131749	0.0388498
ENSDARG00000056248	0.280667	0.661667	1.23725	0.00435235	0.0146427
ENSDARG00000092945	0.202667	0.477333	1.23589	0.00373352	0.0127741
ENSDARG00000029105	1.13033	2.66	1.23468	1.26085e-10	1.21345e-09
ENSDARG00000062442	0.427	1.00467	1.23441	0.00238919	0.00856335
ENSDARG00000040988	414.061	973.882	1.2339	0	0
ENSDARG00000104727	0.14	0.329	1.23266	0.0210405	0.0581764
MSTRG.21050	0.700667	1.64167	1.22836	0.0228683	0.0625089
ENSDARG00000110020	0.121	0.283333	1.22749	0.0119084	0.035596
MSTRG.1236	2.61033	6.10767	1.22639	3.91331e-08	2.98944e-07
ENSDARG00000015156	3.39267	7.90967	1.2212	3.19726e-42	1.35131e-40
ENSDARG00000017367	0.781667	1.82033	1.21958	3.20741e-08	2.47066e-07
ENSDARG00000101425	0.624333	1.45333	1.21898	0.0210161	0.0581291
ENSDARG00000030107	0.688667	1.601	1.2171	1.16862e-14	1.52034e-13
MSTRG.23078	0.951667	2.20667	1.21334	3.22301e-06	1.92657e-05
ENSDARG00000101690	0.256	0.591667	1.20864	0.00555785	0.0181926
ENSDARG00000094050	3.425	7.91233	1.208	6.09011e-09	5.04297e-08
ENSDARG00000059340	0.114	0.263	1.20603	0.00101526	0.00395604
ENSDARG00000004952	2.92967	6.757	1.20565	6.74281e-15	8.92733e-14
MSTRG.7293	3.04333	7.01733	1.20527	1.79088e-11	1.8563e-10
ENSDARG00000018266	0.721667	1.664	1.20525	1.49414e-09	1.30535e-08
ENSDARG00000059917	0.136333	0.313667	1.20209	0.00131025	0.00498871
MSTRG.6950	17.0797	39.2743	1.20131	8.99275e-173	3.03524e-170
MSTRG.1155	9.27833	21.3263	1.2007	2.78152e-11	2.82921e-10
ENSDARG00000017489	7.55767	17.3657	1.20023	4.72461e-15	6.32517e-14
ENSDARG00000074034	0.653	1.49967	1.19949	1.43067e-07	1.01946e-06
ENSDARG00000014854	1.00467	2.30567	1.19847	0.000118076	0.000555255
MSTRG.4074	24.2137	55.511	1.19695	1.04764e-115	1.846e-113
ENSDARG00000091499	0.343	0.786	1.19632	0.00122937	0.0047141
ENSDARG00000101528	0.361667	0.827333	1.19381	0.000781249	0.00311719
ENSDARG00000018485	3.58733	8.205	1.19359	1.04654e-22	2.1676e-21
ENSDARG00000063150	1.01933	2.32933	1.19229	1.41781e-10	1.3596e-09
ENSDARG00000021573	4.73867	10.8013	1.18866	1.793e-26	4.51338e-25
ENSDARG00000003754	2.32433	5.29567	1.188	1.0846e-24	2.50158e-23
ENSDARG00000053036	0.214	0.486333	1.18433	0.000263701	0.00115209
ENSDARG00000101407	0.162667	0.369667	1.18431	0.030578	0.080128
ENSDARG00000017917	0.288333	0.654667	1.18302	0.050132	0.120862
ENSDARG00000067626	3.47167	7.874	1.18147	1.87032e-14	2.40194e-13
MSTRG.9534	1.30267	2.95367	1.18104	0.00654076	0.0209914
ENSDARG00000009026	3.86	8.737	1.17854	4.59522e-126	9.25377e-124
MSTRG.8904	0.643	1.45533	1.17846	0.00871372	0.0270452
ENSDARG00000002991	0.857	1.93867	1.1777	1.47057e-12	1.64978e-11
ENSDARG00000095157	12.8347	28.9483	1.17343	1.10889e-19	1.96549e-18
ENSDARG00000075972	0.41	0.924667	1.17331	0.000113809	0.000536876
ENSDARG00000037748	5.66733	12.7623	1.17115	6.53313e-54	3.57443e-52
MSTRG.8114	0.870333	1.958	1.16974	2.36318e-06	1.4388e-05
MSTRG.22617	8.597	19.3187	1.16809	4.46082e-15	5.98204e-14
MSTRG.23116	0.439	0.984333	1.16493	3.90334e-06	2.30677e-05
ENSDARG00000002988	0.308333	0.691	1.16419	0.0413048	0.102882
ENSDARG00000056764	0.713333	1.59833	1.16392	4.83665e-29	1.34305e-27
MSTRG.27251	0.749333	1.678	1.16306	5.97306e-14	7.4319e-13
ENSDARG00000098224	2.83467	6.34767	1.16305	3.22397e-34	1.07603e-32
ENSDARG00000057527	0.417667	0.934667	1.1621	0.0142432	0.0416102
ENSDARG00000087657	4.767	10.666	1.16187	1.21542e-99	1.60035e-97
MSTRG.627	0.989667	2.20533	1.15598	1.16551e-11	1.22394e-10
ENSDARG00000060962	1.66767	3.71433	1.15527	5.12788e-09	4.28221e-08
ENSDARG00000059781	0.0616667	0.137333	1.15512	0.00473629	0.0157947
ENSDARG00000104043	2.98767	6.64933	1.15419	9.24786e-12	9.76281e-11
ENSDARG00000075222	0.354667	0.788	1.15173	0.000166081	0.000754926
ENSDARG00000055781	1.318	2.91933	1.14729	1.66496e-05	8.96006e-05
ENSDARG00000109466	0.792667	1.75433	1.14614	0.000531919	0.00219283
ENSDARG00000101449	0.395333	0.874333	1.14511	2.39145e-05	0.00012587
MSTRG.6167	1.275	2.818	1.14417	2.18625e-06	1.33788e-05
ENSDARG00000091624	5.788	12.768	1.1414	3.62664e-24	8.09206e-23
ENSDARG00000018871	0.332333	0.732667	1.14053	0.0155544	0.0448983
ENSDARG00000114363	0.588333	1.297	1.14047	0.657417	0.820324
ENSDARG00000070843	0.238	0.524667	1.14044	0.00743884	0.0234991
ENSDARG00000069048	12.9807	28.6093	1.14012	4.38984e-60	2.87426e-58
ENSDARG00000059714	1.01167	2.22867	1.13945	9.68157e-07	6.21508e-06
ENSDARG00000073688	2.027	4.462	1.13834	7.29003e-38	2.73822e-36
ENSDARG00000052625	53.9817	118.779	1.13774	1.33317e-113	2.20331e-111
ENSDARG00000055338	0.756	1.658	1.13299	1.42307e-05	7.74901e-05
ENSDARG00000042041	2.23267	4.89233	1.13175	7.08447e-05	0.000346686
ENSDARG00000079036	0.0563333	0.123	1.1266	0.0826813	0.182363
ENSDARG00000074526	1.36367	2.97633	1.12605	1.03243e-31	3.16384e-30
ENSDARG00000060196	6.51967	14.2283	1.1259	1.55223e-22	3.18745e-21
MSTRG.24835	0.435333	0.95	1.12581	0.0150816	0.0437231
ENSDARG00000000161	0.143333	0.312667	1.12525	0.102224	0.216673
MSTRG.14984	0.528333	1.15233	1.12504	0.0220129	0.0605229
ENSDARG00000078088	0.118	0.257333	1.12485	7.60794e-05	0.000370563
ENSDARG00000101419	0.138	0.300667	1.1235	0.0242966	0.0656938
ENSDARG00000087749	5.37667	11.7087	1.12279	9.73526e-97	1.22144e-94
ENSDARG00000103535	0.122	0.264667	1.1173	0.00184905	0.00679611
ENSDARG00000074014	0.769667	1.66933	1.11697	0.00123425	0.00473089
ENSDARG00000076380	0.773333	1.677	1.11672	0.00573239	0.0186976
ENSDARG00000096816	0.539	1.16867	1.11651	0.00865174	0.0268737
ENSDARG00000058494	13.2817	28.779	1.11558	2.58008e-74	2.21609e-72
ENSDARG00000043814	0.312	0.674333	1.11192	0.0579063	0.135833
ENSDARG00000040712	3.161	6.82433	1.11031	9.80184e-16	1.37203e-14
MSTRG.23280	0.696333	1.50233	1.10935	4.65261e-08	3.5328e-07
ENSDARG00000089179	5.62167	12.128	1.10927	8.61519e-60	5.56481e-58
MSTRG.5047	0.303	0.653667	1.10924	0.0338926	0.0873336
ENSDARG00000090656	0.305333	0.658333	1.10843	0.000310187	0.00134031
ENSDARG00000101180	5.82033	12.5243	1.10556	1.45218e-19	2.56071e-18
MSTRG.3150	0.741	1.592	1.10329	0.00120246	0.00461642
MSTRG.10646	0.51	1.095	1.10236	0.0571818	0.134475
ENSDARG00000079614	0.750667	1.608	1.09902	0.000547211	0.00224852
MSTRG.2335	6.067	12.9953	1.09894	1.40147e-39	5.54207e-38
MSTRG.16043	10.0013	21.3803	1.09609	5.32397e-100	7.08798e-98
ENSDARG00000052721	1.51633	3.24133	1.096	1.09618e-07	7.9266e-07
ENSDARG00000039051	7.68467	16.4227	1.09563	8.15266e-38	3.05744e-36
ENSDARG00000068516	13.75	29.3773	1.09527	1.89057e-114	3.21316e-112
ENSDARG00000090480	0.157333	0.336	1.09464	0.058359	0.136726
ENSDARG00000055652	0.704	1.503	1.0942	3.83308e-09	3.23322e-08
ENSDARG00000102999	0.812	1.733	1.09372	0.000274348	0.00119558
ENSDARG00000075487	0.216333	0.461667	1.0936	0.0686558	0.156899
ENSDARG00000102616	0.102333	0.218333	1.09326	0.0434167	0.107229
ENSDARG00000114572	2.42633	5.175	1.09278	4.02288e-12	4.36812e-11
ENSDARG00000112015	0.093	0.198333	1.09262	0.0155847	0.0449587
MSTRG.16448	1.00567	2.14233	1.09103	8.6025e-05	0.000414373
MSTRG.18472	15.565	33.1473	1.09059	4.54648e-67	3.40474e-65
ENSDARG00000100219	0.527	1.12167	1.08977	1.25106e-05	6.87468e-05
ENSDARG00000063068	2.90733	6.186	1.08931	9.57085e-30	2.71748e-28
ENSDARG00000095152	0.276667	0.588667	1.0893	0.432294	0.632487
ENSDARG00000101901	0.167667	0.356667	1.08898	0.0255996	0.0687206
ENSDARG00000017429	2.53433	5.39	1.08868	5.57698e-29	1.54149e-27
ENSDARG00000002509	0.558	1.18667	1.08858	0.000963581	0.00377987
ENSDARG00000099860	96.0543	204.189	1.08798	1.22737e-268	7.94937e-266
ENSDARG00000086585	0.175667	0.373333	1.08762	0.00344711	0.0118824
ENSDARG00000004529	3.12867	6.649	1.08759	9.58278e-08	6.97999e-07
ENSDARG00000101696	1.60367	3.404	1.08586	9.19106e-07	5.91923e-06
ENSDARG00000096904	2.12	4.49167	1.08319	2.30292e-10	2.16166e-09
ENSDARG00000009094	0.183	0.387333	1.08173	0.0488919	0.118413
ENSDARG00000096273	2.052	4.32167	1.07456	7.73768e-12	8.21922e-11
MSTRG.694	0.887333	1.86467	1.07137	4.29334e-05	0.000216967
ENSDARG00000063917	12327.4	25898.4	1.07099	2.65578e-307	2.19459e-304
ENSDARG00000045568	0.436	0.915333	1.06997	0.0029154	0.0102471
ENSDARG00000099277	0.477333	1.00167	1.06933	0.00889262	0.0275398
ENSDARG00000004169	1.32633	2.782	1.06868	0.000425294	0.00178646
ENSDARG00000104791	0.117667	0.246667	1.06786	0.222314	0.39498
ENSDARG00000107760	0.995667	2.08667	1.06747	0.00254011	0.00904072
ENSDARG00000058003	0.687	1.43967	1.06735	3.26174e-05	0.000167915
MSTRG.15992	1.19267	2.49833	1.06678	0.00125097	0.00478504
ENSDARG00000110069	0.867667	1.81533	1.06502	0.000630693	0.00255692
ENSDARG00000110787	0.706667	1.47733	1.06389	0.00591645	0.0192098
ENSDARG00000030656	17.4237	36.4237	1.06383	7.20847e-94	8.55168e-92
ENSDARG00000086112	0.382	0.798333	1.06342	0.00163427	0.00608602
ENSDARG00000063895	12443.2	25994.5	1.06285	0	0
ENSDARG00000116723	0.832667	1.739	1.06245	0.00480962	0.0160169
ENSDARG00000029259	1.88367	3.92967	1.06086	6.25875e-08	4.65791e-07
ENSDARG00000097299	0.389333	0.811333	1.05929	0.00368535	0.0126255
ENSDARG00000030905	3.89367	8.07833	1.05293	1.24e-20	2.3197e-19
ENSDARG00000112878	0.472	0.979	1.05252	0.0105393	0.0319943
ENSDARG00000029114	0.0633333	0.131333	1.0522	0.010957	0.0330904
ENSDARG00000059411	8.175	16.9183	1.0493	7.9619e-17	1.19924e-15
ENSDARG00000098430	0.84	1.738	1.04897	0.000275435	0.00120009
ENSDARG00000091994	1.22767	2.539	1.04834	0.0186403	0.0524969
ENSDARG00000036571	0.466	0.963333	1.04771	0.000118176	0.000555613
ENSDARG00000031777	6.37033	13.1613	1.04686	2.34875e-29	6.59854e-28
ENSDARG00000063899	12175.1	25135.8	1.04581	2.41804e-282	1.81081e-279
ENSDARG00000025757	1.18067	2.43733	1.0457	6.42955e-06	3.68695e-05
MSTRG.25835	0.498	1.02767	1.04515	0.0289638	0.076492
ENSDARG00000008329	0.575667	1.18733	1.04442	6.17974e-06	3.55476e-05
ENSDARG00000014866	10.6003	21.8377	1.04271	4.49838e-38	1.70299e-36
ENSDARG00000055589	1.99233	4.10033	1.04128	0.000259532	0.00113555
MSTRG.789	0.783	1.60967	1.03968	0.000398019	0.00168459
MSTRG.24179	1.00233	2.05933	1.03882	0.000335247	0.00143924
ENSDARG00000059746	19.4583	39.935	1.03727	2.43428e-98	3.17038e-96
ENSDARG00000088878	6.311	12.948	1.03679	2.55836e-20	4.69334e-19
ENSDARG00000045123	1.47533	3.02433	1.03558	7.61754e-15	1.00411e-13
MSTRG.21491	0.679333	1.39233	1.03531	0.00215428	0.00780049
MSTRG.15581	1.23167	2.518	1.03167	3.10389e-05	0.000160271
MSTRG.23369	13.352	27.2927	1.03146	4.03376e-21	7.7394e-20
ENSDARG00000070140	0.316667	0.647	1.0308	0.00862203	0.0268057
MSTRG.22932	1.77633	3.62767	1.03014	1.77186e-06	1.09917e-05
ENSDARG00000059916	3.20833	6.54867	1.02938	2.25753e-13	2.69285e-12
ENSDARG00000039373	0.240333	0.490333	1.02873	0.0158364	0.0455806
ENSDARG00000069744	0.292667	0.596333	1.02686	0.0526937	0.125772
MSTRG.12199	0.776333	1.579	1.02426	5.92225e-10	5.35146e-09
ENSDARG00000011983	0.527333	1.07167	1.02307	0.000132607	0.000617167
ENSDARG00000079791	0.227667	0.462667	1.02305	0.003698	0.0126598
ENSDARG00000094443	0.437333	0.887	1.0202	0.0109527	0.0330818
MSTRG.21366	225.836	458.035	1.02018	2.34597e-249	1.40547e-246
MSTRG.2866	0.421	0.853667	1.01985	0.00831222	0.0259638
ENSDARG00000086130	0.307667	0.623333	1.01864	0.00281833	0.0099353
ENSDARG00000057714	0.58	1.17433	1.01772	0.000366849	0.0015626
ENSDARG00000040469	0.469667	0.950667	1.0173	0.00030741	0.0013295
ENSDARG00000012968	0.417	0.843333	1.01606	7.64363e-05	0.000372015
ENSDARG00000104138	21.9673	44.4023	1.01528	2.74575e-37	1.01074e-35
ENSDARG00000061736	99.179	200.453	1.01516	1.28178e-155	3.57171e-153
ENSDARG00000060096	1.03467	2.08767	1.01273	0.000176774	0.000800191
ENSDARG00000102805	5.60033	11.2993	1.01265	2.53563e-16	3.70059e-15
ENSDARG00000069946	2.66667	5.37867	1.01221	2.2599e-14	2.8868e-13
ENSDARG00000002758	8.15767	16.4313	1.01022	2.32797e-38	8.86923e-37
ENSDARG00000077967	22.5183	45.3317	1.00942	3.63872e-49	1.82042e-47
ENSDARG00000018105	35.7147	71.847	1.00841	2.79341e-115	4.85082e-113
ENSDARG00000026764	0.759333	1.52733	1.00821	0.000611518	0.00248633
MSTRG.23279	0.702333	1.41133	1.00683	0.00212773	0.00771272
ENSDARG00000091579	0.287667	0.578	1.00667	0.0473398	0.115255
ENSDARG00000090734	0.515333	1.035	1.00605	5.06692e-05	0.000253019
ENSDARG00000036781	0.529333	1.06267	1.00544	0.0315241	0.0821045
ENSDARG00000027799	1.23933	2.48567	1.00407	0.00821491	0.0256967
ENSDARG00000094889	0.243667	0.488667	1.00394	0.00391846	0.0133516
ENSDARG00000113474	1.892	3.79433	1.00393	0.000141392	0.000653736
MSTRG.19969	4.97833	9.97767	1.00304	1.02806e-08	8.32309e-08
ENSDARG00000102890	0.322	0.645333	1.00298	0.0455954	0.111643
ENSDARG00000101963	7.59433	15.201	1.00117	1.01369e-11	1.06778e-10
ENSDARG00000094202	6.02967	12.069	1.00116	1.31199e-10	1.26216e-09
ENSDARG00000061371	0.684667	1.368	0.998595	0.000278305	0.00121172
ENSDARG00000099448	5.85333	11.6837	0.997163	3.6034e-13	4.22671e-12
ENSDARG00000058050	0.993333	1.98267	0.997092	0.000599721	0.00244168
ENSDARG00000076241	82.595	164.768	0.99631	7.06409e-191	2.91869e-188
ENSDARG00000056704	0.651667	1.29967	0.995936	0.00224047	0.00808715
MSTRG.16952	0.563	1.12267	0.995723	0.0497838	0.120168
ENSDARG00000057378	26.445	52.669	0.993959	1.554e-66	1.16012e-64
ENSDARG00000089934	0.446	0.888	0.993516	0.00166424	0.00618418
ENSDARG00000076386	9.917	19.719	0.991611	8.78692e-41	3.59334e-39
ENSDARG00000043566	2.279	4.52533	0.989623	1.00559e-09	8.91198e-09
MSTRG.12542	1.46833	2.915	0.989316	0.0166142	0.0475168
ENSDARG00000005355	12.3037	24.4107	0.988423	7.58906e-48	3.63729e-46
ENSDARG00000041205	0.274667	0.544333	0.986809	2.57686e-05	0.00013477
ENSDARG00000093349	1.65233	3.273	0.986109	5.16788e-05	0.000257738
ENSDARG00000076856	0.0833333	0.165	0.9855	0.000591526	0.00241303
ENSDARG00000098257	2.25833	4.47033	0.985124	2.7686e-24	6.22975e-23
ENSDARG00000013655	52.0087	102.909	0.984545	6.56022e-157	1.87154e-154
ENSDARG00000043673	0.186667	0.369333	0.984459	0.0216692	0.059699
MSTRG.11254	17.4163	34.4493	0.984035	7.88501e-73	6.60687e-71
ENSDARG00000078399	0.283	0.557667	0.978601	0.00100962	0.00393792
ENSDARG00000039130	0.844	1.663	0.978473	0.00653989	0.0209914
ENSDARG00000113527	0.235333	0.463	0.976307	0.0617256	0.143388
ENSDARG00000095783	1.72167	3.387	0.976202	2.45244e-12	2.71576e-11
ENSDARG00000034174	7.58267	14.9117	0.975664	1.18373e-22	2.44754e-21
ENSDARG00000101843	0.337	0.662667	0.975535	0.0385508	0.0972773
MSTRG.12376	12.971	25.5057	0.975528	2.22421e-22	4.52469e-21
ENSDARG00000079753	1.176	2.31167	0.975045	9.09771e-07	5.86068e-06
ENSDARG00000098218	0.203667	0.400333	0.974992	0.0166908	0.0477189
ENSDARG00000075515	0.598	1.17467	0.974034	0.0306272	0.0802132
ENSDARG00000098194	0.420667	0.826	0.973464	0.0589817	0.137964
ENSDARG00000067592	0.394	0.773	0.972273	0.0131116	0.0387097
ENSDARG00000070132	1.564	3.067	0.971588	1.1022e-09	9.73219e-09
MSTRG.1254	14.5143	28.45	0.97095	1.82406e-71	1.4868e-69
ENSDARG00000097086	0.546	1.06767	0.967488	0.000292902	0.00127135
ENSDARG00000043856	15.2413	29.766	0.965676	5.18004e-96	6.46534e-94
ENSDARG00000054023	0.17	0.332	0.965648	0.753582	0.873253
ENSDARG00000067829	4.236	8.27233	0.965592	2.79717e-21	5.4014e-20
ENSDARG00000042811	0.506667	0.989333	0.96542	0.00332181	0.0114918
ENSDARG00000076959	3.725	7.27167	0.965046	3.86129e-17	5.91637e-16
MSTRG.24377	4.95533	9.66533	0.963837	9.50319e-26	2.30734e-24
ENSDARG00000101178	6.589	12.8453	0.963113	7.2187e-59	4.55234e-57
ENSDARG00000103477	2.00933	3.91433	0.96205	0.001617	0.00602921
ENSDARG00000090116	1.436	2.79367	0.960104	1.27352e-06	8.03123e-06
ENSDARG00000114332	0.279667	0.544	0.959898	0.000850385	0.00336948
MSTRG.9985	14.37	27.941	0.959324	3.55381e-29	9.90274e-28
ENSDARG00000103924	9.417	18.3097	0.959266	2.45554e-40	9.88984e-39
ENSDARG00000062355	0.316667	0.615667	0.959184	0.0534865	0.127385
ENSDARG00000055679	4.27467	8.31067	0.959152	1.36293e-18	2.265e-17
ENSDARG00000111129	2.353	4.571	0.958008	1.4116e-07	1.00677e-06
ENSDARG00000104114	0.370333	0.719	0.957167	0.0153686	0.0444475
ENSDARG00000030844	7.77567	15.0847	0.956045	6.62661e-30	1.9018e-28
ENSDARG00000007869	0.342333	0.664	0.955781	0.00472127	0.0157621
MSTRG.22025	3.04867	5.90333	0.953351	1.8135e-05	9.70059e-05
ENSDARG00000096562	2.551	4.93133	0.950915	2.60429e-35	8.91559e-34
MSTRG.17320	0.833333	1.61033	0.950394	0.0159334	0.0458156
MSTRG.19640	5.09133	9.79767	0.944395	1.28548e-25	3.0867e-24
ENSDARG00000063911	28619.7	55062.5	0.94406	0	0
MSTRG.10089	29.3077	56.3643	0.943504	1.08842e-77	9.99341e-76
ENSDARG00000061201	8.21567	15.776	0.941282	2.21466e-40	8.93469e-39
ENSDARG00000021948	0.157333	0.302	0.940724	0.00168508	0.00625289
ENSDARG00000005050	3.022	5.79333	0.93889	1.79092e-11	1.8563e-10
MSTRG.10958	29.1097	55.7987	0.938732	1.93151e-85	1.99512e-83
ENSDARG00000012381	63.8317	122.178	0.936644	5.28501e-154	1.45575e-151
ENSDARG00000089338	0.761333	1.457	0.936401	0.00770941	0.0242802
ENSDARG00000019686	1.83167	3.505	0.936257	3.03886e-18	4.96409e-17
ENSDARG00000088366	1.14767	2.196	0.936174	0.000155663	0.000712164
MSTRG.7645	0.877	1.67767	0.935807	0.0622436	0.144395
ENSDARG00000101760	0.675667	1.29133	0.934478	8.48055e-05	0.000408992
ENSDARG00000071487	1.106	2.11333	0.934169	0.00969354	0.0297206
ENSDARG00000043740	1.68133	3.212	0.933866	0.000336093	0.00144262
ENSDARG00000024278	8.96333	17.1183	0.933435	3.71423e-26	9.18554e-25
ENSDARG00000056443	0.34	0.648667	0.931943	0.00147439	0.00555016
ENSDARG00000062884	0.272667	0.519667	0.930448	0.0105279	0.031964
ENSDARG00000067520	2.526	4.81133	0.929582	1.89308e-09	1.6419e-08
ENSDARG00000074384	0.528667	1.00667	0.929156	0.0128193	0.0379637
ENSDARG00000045549	0.608	1.15767	0.929077	0.0400695	0.1004
ENSDARG00000103978	0.802	1.527	0.929026	6.11443e-07	4.03209e-06
ENSDARG00000117011	0.679	1.29267	0.928867	0.00396887	0.0135042
ENSDARG00000056680	2.64833	5.041	0.928625	1.4313e-12	1.60804e-11
ENSDARG00000115891	0.777333	1.47933	0.928342	6.36053e-08	4.72925e-07
ENSDARG00000020872	0.0856667	0.163	0.928066	0.0419087	0.10418
MSTRG.9735	3.29367	6.26433	0.927466	4.0645e-10	3.73043e-09
ENSDARG00000099891	8.547	16.237	0.925795	3.83682e-18	6.24206e-17
ENSDARG00000036894	0.621667	1.18033	0.924981	0.0413284	0.10291
ENSDARG00000014976	18.1147	34.3597	0.923558	6.71526e-44	2.97458e-42
ENSDARG00000043079	50.8417	96.4127	0.923211	3.37551e-88	3.72768e-86
ENSDARG00000112675	1.31967	2.50033	0.921947	0.0174232	0.0495584
MSTRG.13629	0.575667	1.09067	0.921905	0.010875	0.0328719
ENSDARG00000075899	1.04467	1.97267	0.917105	7.56488e-06	4.28468e-05
ENSDARG00000062817	3.09167	5.838	0.917089	6.09977e-09	5.04747e-08
ENSDARG00000094511	7.03067	13.2757	0.917051	5.64956e-14	7.04036e-13
ENSDARG00000063910	1103.99	2082.19	0.915376	2.21205e-119	4.04654e-117
ENSDARG00000105088	0.125333	0.236333	0.915053	0.000223988	0.000991072
ENSDARG00000079779	0.334	0.629333	0.913976	0.0311077	0.0812741
ENSDARG00000101423	0.448	0.843333	0.912604	0.00607444	0.019658
MSTRG.16790	2.39167	4.50167	0.912443	1.20679e-08	9.68506e-08
ENSDARG00000104613	27.5883	51.7727	0.908132	3.38542e-63	2.37913e-61
ENSDARG00000074548	16.266	30.4997	0.906934	1.76977e-53	9.59518e-52
MSTRG.25987	0.984333	1.84233	0.904315	0.0239039	0.0648073
ENSDARG00000073810	0.292333	0.546667	0.903047	0.00137629	0.00521197
MSTRG.9202	1.32167	2.471	0.902737	0.0119722	0.0357429
MSTRG.18501	3.18667	5.95733	0.902619	3.4922e-24	7.80662e-23
ENSDARG00000076259	0.306333	0.572667	0.902593	0.0322224	0.0836322
ENSDARG00000032630	0.231	0.431333	0.90091	0.255272	0.437734
ENSDARG00000095025	6.747	12.5977	0.900838	3.99007e-10	3.66493e-09
ENSDARG00000015907	0.567	1.05867	0.900828	3.12819e-07	2.14384e-06
MSTRG.27774	1.15133	2.14967	0.900807	5.26656e-05	0.000262223
ENSDARG00000089860	1.14	2.128	0.900464	0.000149515	0.000686
ENSDARG00000070029	4.151	7.74833	0.900427	1.89552e-18	3.11979e-17
MSTRG.17775	5.99833	11.1943	0.900135	2.76256e-09	2.36183e-08
ENSDARG00000104981	0.402333	0.750667	0.899781	0.00633709	0.0204033
ENSDARG00000093024	1.19333	2.22467	0.898592	0.00412011	0.0139514
ENSDARG00000116680	19.284	35.897	0.896459	2.49994e-116	4.43767e-114
ENSDARG00000013749	9.69133	18.0327	0.895846	1.12584e-27	2.97459e-26
ENSDARG00000069029	6.45033	11.9983	0.895388	4.17459e-22	8.4067e-21
ENSDARG00000102340	0.387667	0.721	0.895183	0.00226098	0.00815381
ENSDARG00000079455	1.192	2.215	0.893922	5.30679e-13	6.12876e-12
ENSDARG00000076950	3.48833	6.48067	0.893604	1.00256e-18	1.67892e-17
ENSDARG00000017007	0.464	0.862	0.893563	0.00194151	0.0071
ENSDARG00000031588	0.0466667	0.0866667	0.893085	0.00978027	0.0299558
MSTRG.1335	9.758	18.113	0.892368	2.70676e-11	2.7602e-10
ENSDARG00000097445	0.312	0.578333	0.890355	0.0505727	0.121761
ENSDARG00000031383	1.09867	2.036	0.889984	0.00011072	0.000523644
ENSDARG00000092143	3.97433	7.365	0.889973	2.79278e-08	2.1645e-07
ENSDARG00000096011	1.80767	3.34967	0.889889	0.00108759	0.00420709
MSTRG.17406	1.872	3.46633	0.88883	5.73593e-17	8.71076e-16
ENSDARG00000068621	19.1377	35.429	0.888516	9.02612e-125	1.75855e-122
ENSDARG00000069100	70.456	130.404	0.888197	4.52993e-168	1.42836e-165
ENSDARG00000038901	11.8563	21.938	0.887774	3.68257e-15	4.97458e-14
MSTRG.19101	0.527	0.975	0.887599	1.67901e-08	1.32835e-07
ENSDARG00000016368	9.81267	18.1487	0.887146	4.75107e-20	8.54765e-19
MSTRG.20157	0.805667	1.48933	0.886412	0.00891665	0.0275918
ENSDARG00000094678	0.837	1.547	0.886174	9.42234e-05	0.000450333
ENSDARG00000103067	0.354	0.653667	0.884806	0.00296213	0.0103915
ENSDARG00000086288	0.553333	1.02133	0.884233	0.00185525	0.00681784
ENSDARG00000067661	1.066	1.96733	0.884034	0.000210896	0.000940614
ENSDARG00000092721	4.08167	7.527	0.882917	3.32622e-11	3.36078e-10
ENSDARG00000103298	2.373	4.37367	0.882131	6.48499e-08	4.81581e-07
ENSDARG00000079271	1.446	2.66433	0.881707	0.000180436	0.000815228
ENSDARG00000005841	0.410333	0.756	0.88159	0.00089899	0.00354857
ENSDARG00000006235	7.54867	13.9067	0.881483	3.09004e-24	6.927e-23
ENSDARG00000022531	3.13033	5.76533	0.881088	3.58734e-32	1.11791e-30
ENSDARG00000079286	3.19567	5.87733	0.879045	9.37123e-33	2.97446e-31
ENSDARG00000036237	0.256333	0.471333	0.878727	0.0210213	0.0581364
ENSDARG00000035819	8.225	15.0857	0.875091	7.98783e-19	1.34803e-17
ENSDARG00000096257	1.59667	2.92433	0.873045	2.70687e-06	1.63312e-05
ENSDARG00000078322	5.76133	10.545	0.872084	1.59674e-33	5.22736e-32
ENSDARG00000039951	1.108	2.027	0.871388	0.000735619	0.00294986
MSTRG.3829	2.782	5.084	0.869842	7.40861e-07	4.83102e-06
ENSDARG00000062477	1.92167	3.51133	0.869661	4.26569e-20	7.68017e-19
ENSDARG00000039266	31.9127	58.296	0.869268	8.91842e-48	4.26589e-46
ENSDARG00000027153	2.55767	4.66767	0.867873	1.84297e-07	1.30011e-06
ENSDARG00000058159	7.955	14.517	0.86781	1.07254e-44	4.83127e-43
ENSDARG00000043643	25.065	45.694	0.866331	2.14539e-129	4.76039e-127
ENSDARG00000104335	0.691667	1.26033	0.865657	0.0182289	0.0515139
ENSDARG00000077979	0.859333	1.56533	0.86518	0.0035057	0.0120618
ENSDARG00000028012	2.74767	5.00333	0.864683	1.27469e-05	6.99649e-05
MSTRG.23214	1.78767	3.255	0.86458	0.0147685	0.0429557
ENSDARG00000053828	0.376333	0.685	0.864093	0.143304	0.282669
ENSDARG00000033706	11.8633	21.5877	0.863698	5.85118e-56	3.37062e-54
ENSDARG00000079399	0.518333	0.942	0.861847	4.07286e-05	0.000206652
ENSDARG00000109626	0.158333	0.287667	0.861433	0.037236	0.0943459
ENSDARG00000033071	1.352	2.45567	0.86102	0.000166776	0.000757797
ENSDARG00000006939	0.196333	0.356	0.858572	0.0335368	0.0865751
MSTRG.24518	0.48	0.870333	0.858534	0.038055	0.0961769
ENSDARG00000100813	2.76967	5.01933	0.857783	2.14885e-08	1.68229e-07
ENSDARG00000061956	1.994	3.613	0.857532	0.000134077	0.000623524
ENSDARG00000104384	2.83367	5.12933	0.856101	7.28916e-30	2.08695e-28
ENSDARG00000095106	0.119	0.215333	0.85561	0.0914961	0.19814
ENSDARG00000042440	1.458	2.63433	0.853447	4.59185e-06	2.68978e-05
ENSDARG00000009250	274.057	495.044	0.853084	3.77192e-188	1.45791e-185
ENSDARG00000109646	0.506	0.913667	0.852531	1.08919e-05	6.0392e-05
ENSDARG00000001431	0.295	0.532333	0.851615	0.00105745	0.00410243
ENSDARG00000098889	1.358	2.44933	0.850906	3.41842e-05	0.000175528
ENSDARG00000061177	4.363	7.86167	0.849515	6.48046e-22	1.29415e-20
ENSDARG00000033345	0.186333	0.335667	0.849143	0.0112812	0.03395
MSTRG.22041	0.809333	1.45667	0.847865	1.27552e-07	9.16265e-07
ENSDARG00000101992	4.986	8.97233	0.8476	7.2779e-36	2.5573e-34
ENSDARG00000101200	0.373333	0.671667	0.847281	0.022711	0.0621355
ENSDARG00000096001	1.10533	1.987	0.84611	0.00246155	0.00880164
MSTRG.16538	4.74533	8.53	0.846036	1.32505e-09	1.16143e-08
ENSDARG00000004176	0.600333	1.077	0.843183	5.4723e-06	3.17295e-05
ENSDARG00000060280	2.143	3.842	0.842226	3.4506e-07	2.34849e-06
ENSDARG00000032234	2.985	5.35067	0.841988	9.40805e-08	6.85689e-07
ENSDARG00000101367	1.22467	2.195	0.841832	5.6701e-06	3.28208e-05
ENSDARG00000070567	6.53967	11.713	0.840822	4.79341e-52	2.5246e-50
ENSDARG00000052114	4.35333	7.79533	0.84049	9.81938e-12	1.03616e-10
ENSDARG00000069264	0.931667	1.66767	0.839945	6.6651e-08	4.94344e-07
ENSDARG00000104787	0.535667	0.957667	0.838188	0.000827126	0.00328438
ENSDARG00000076996	3.094	5.527	0.837023	2.90717e-23	6.21476e-22
ENSDARG00000015968	1.29333	2.30967	0.836591	3.13942e-06	1.87989e-05
ENSDARG00000029497	0.847333	1.51267	0.836093	0.00113093	0.00436417
ENSDARG00000098431	1.74233	3.11	0.835894	8.72862e-20	1.5575e-18
ENSDARG00000078866	27.3737	48.849	0.83554	5.95155e-189	2.37705e-186
ENSDARG00000062949	0.336	0.599	0.834095	0.0294409	0.0775686
ENSDARG00000079325	0.289333	0.515667	0.833706	0.112423	0.233296
ENSDARG00000038300	0.617667	1.099	0.831291	3.54362e-06	2.10666e-05
ENSDARG00000034522	2.052	3.65067	0.831129	4.7091e-11	4.71579e-10
ENSDARG00000104283	0.377333	0.67	0.828322	0.00131158	0.00499218
ENSDARG00000099996	41.082	72.9363	0.828131	8.58537e-107	1.27789e-104
ENSDARG00000039066	77.57	137.615	0.827067	2.6875e-209	1.31435e-206
ENSDARG00000020158	1.29833	2.30333	0.827062	4.32419e-05	0.000218296
ENSDARG00000077633	0.598667	1.062	0.826959	0.000364689	0.00155505
MSTRG.21820	1.26667	2.24667	0.826749	3.01546e-07	2.07234e-06
ENSDARG00000055518	12.333	21.8607	0.825814	1.37148e-47	6.49527e-46
MSTRG.10535	0.855667	1.51667	0.825783	2.6843e-05	0.000139962
ENSDARG00000089019	5.34733	9.47267	0.824951	1.9289e-11	1.99328e-10
ENSDARG00000038792	10.475	18.5553	0.824884	5.06481e-25	1.18528e-23
MSTRG.25221	1.05367	1.86533	0.824015	4.03394e-07	2.72385e-06
ENSDARG00000013755	0.779	1.379	0.823927	2.56528e-05	0.000134223
ENSDARG00000077481	1.17533	2.08	0.823514	0.00109944	0.00424951
ENSDARG00000069333	0.951667	1.682	0.821649	0.000632748	0.00256351
ENSDARG00000094133	2.50867	4.43133	0.82082	9.55117e-13	1.08527e-11
ENSDARG00000099112	1.766	3.119	0.820598	2.6688e-13	3.1614e-12
ENSDARG00000103759	7.76367	13.7047	0.819857	3.92949e-14	4.92501e-13
ENSDARG00000031712	0.248333	0.438333	0.81975	0.0314644	0.082003
MSTRG.630	0.924	1.63067	0.819497	0.000208561	0.000931064
ENSDARG00000105157	0.454	0.801	0.81911	0.000179832	0.000812961
ENSDARG00000096217	1.312	2.31433	0.818829	1.78217e-08	1.40672e-07
ENSDARG00000069981	0.145667	0.256667	0.817225	0.0363367	0.0925303
MSTRG.27530	1.65667	2.918	0.816697	0.0123976	0.0368585
ENSDARG00000098990	1.567	2.75933	0.816315	0.0364062	0.0926549
ENSDARG00000040608	0.281667	0.495667	0.815381	0.107126	0.224776
ENSDARG00000100782	3.25567	5.729	0.81533	3.18173e-14	4.01511e-13
ENSDARG00000034896	0.130333	0.229333	0.81524	0.0446074	0.1096
ENSDARG00000088825	0.133	0.234	0.815082	0.0503363	0.121256
ENSDARG00000036293	0.36	0.633333	0.814968	0.0732164	0.165259
ENSDARG00000100925	8.60167	15.122	0.813961	3.16195e-58	1.96303e-56
ENSDARG00000078822	0.596333	1.047	0.812071	2.03155e-05	0.000107995
MSTRG.10942	1.271	2.231	0.811726	1.36994e-17	2.15981e-16
ENSDARG00000009040	5.70533	10.0143	0.811683	8.45248e-13	9.64089e-12
ENSDARG00000112132	0.588333	1.03267	0.811669	0.000180149	0.000814238
ENSDARG00000100308	0.314	0.551	0.811288	0.0224393	0.0615188
MSTRG.17326	2.02067	3.54567	0.811226	6.28002e-10	5.66621e-09
ENSDARG00000051823	0.978667	1.71467	0.809039	4.44322e-07	2.98761e-06
MSTRG.27733	1.26067	2.207	0.8079	0.00614985	0.0198592
MSTRG.10232	9.07967	15.87	0.805591	4.35329e-55	2.44314e-53
ENSDARG00000032317	1.88067	3.28567	0.804942	1.52784e-09	1.3343e-08
ENSDARG00000060551	0.616667	1.077	0.804455	2.95154e-05	0.000152931
ENSDARG00000101661	1.14767	2.003	0.803459	0.0019251	0.00704851
ENSDARG00000098588	9.68867	16.9077	0.803308	3.97707e-12	4.32033e-11
ENSDARG00000068264	9.416	16.4113	0.801506	6.59674e-20	1.18061e-18
ENSDARG00000113254	1.39667	2.434	0.801341	0.0630255	0.145941
ENSDARG00000010764	0.213333	0.371667	0.8009	0.0266699	0.0712981
MSTRG.2523	0.960667	1.67233	0.799755	0.0423843	0.105151
ENSDARG00000069321	1.13833	1.98133	0.799549	0.0222736	0.0611273
ENSDARG00000042707	0.245	0.426333	0.7992	0.140274	0.278441
MSTRG.20656	1.89333	3.29333	0.79862	0.029532	0.0777613
ENSDARG00000007129	2.31867	4.03167	0.798081	3.31507e-07	2.26074e-06
ENSDARG00000074410	0.571333	0.992667	0.796977	0.00725985	0.0230217
ENSDARG00000043842	5.93267	10.3057	0.796685	1.39203e-40	5.65399e-39
MSTRG.3842	1.131	1.964	0.796196	0.000308395	0.00133328
MSTRG.9893	2.72567	4.73067	0.795434	1.01237e-27	2.68963e-26
ENSDARG00000003085	0.683	1.185	0.79493	0.000196374	0.000881587
ENSDARG00000076831	0.448	0.777	0.794416	0.10312	0.218219
MSTRG.24603	253.97	440.052	0.793015	1.79145e-270	1.19251e-267
ENSDARG00000024431	5.824	10.086	0.792272	2.23628e-08	1.74789e-07
MSTRG.4905	1.35533	2.345	0.79094	1.59e-11	1.65304e-10
ENSDARG00000022020	0.650667	1.12567	0.790789	7.48737e-07	4.88105e-06
ENSDARG00000101106	0.734333	1.27033	0.7907	3.10255e-08	2.39605e-07
ENSDARG00000060215	20.7433	35.8673	0.790023	1.11936e-95	1.3827e-93
ENSDARG00000040278	10.3383	17.8707	0.78959	8.12446e-30	2.31779e-28
ENSDARG00000096566	3.717	6.42167	0.788809	4.39193e-05	0.000221575
ENSDARG00000101292	0.499333	0.862667	0.7888	0.0215512	0.0594101
ENSDARG00000112541	0.634667	1.09533	0.787299	0.0220108	0.0605229
ENSDARG00000004525	2.92667	5.04933	0.786834	6.01679e-12	6.44552e-11
ENSDARG00000016095	0.765	1.319	0.785913	0.0086451	0.02686
ENSDARG00000071082	23.816	41.0017	0.783751	1.44053e-62	9.9484e-61
ENSDARG00000075608	25.379	43.6633	0.782787	1.33529e-61	8.98848e-60
ENSDARG00000105470	0.461333	0.793667	0.782724	0.0315115	0.0820942
ENSDARG00000060113	12.874	22.138	0.782065	2.62159e-42	1.11193e-40
ENSDARG00000059931	3.05967	5.261	0.781963	3.06284e-08	2.36691e-07
ENSDARG00000076574	0.549	0.943667	0.781471	0.00240386	0.00861205
ENSDARG00000058480	0.176667	0.303333	0.779874	0.0552629	0.130823
ENSDARG00000026335	0.381333	0.654667	0.779708	0.0423362	0.105058
ENSDARG00000039513	0.920333	1.58	0.779696	0.00508773	0.0168192
ENSDARG00000008803	0.600667	1.031	0.779408	0.00991491	0.0303256
ENSDARG00000077639	1.64733	2.82667	0.778969	9.98609e-21	1.87839e-19
ENSDARG00000073761	1.25133	2.14667	0.778632	0.00133403	0.00506474
MSTRG.12362	5.998	10.2873	0.778316	0.000654256	0.00264172
ENSDARG00000063126	1.81267	3.10833	0.778028	5.5918e-14	6.972e-13
ENSDARG00000027744	73.0107	125.177	0.77779	2.73142e-103	3.82782e-101
MSTRG.16604	3.12733	5.36067	0.777479	5.3517e-10	4.85421e-09
ENSDARG00000096233	1.46867	2.517	0.777198	0.0069844	0.0222217
ENSDARG00000086374	7.84267	13.438	0.776902	4.88066e-14	6.10439e-13
ENSDARG00000078825	0.231	0.395667	0.776393	0.0666319	0.152991
ENSDARG00000012353	0.559	0.957	0.775671	0.0241229	0.0653051
ENSDARG00000019233	0.78	1.33467	0.774933	0.000488226	0.00202665
ENSDARG00000100723	0.431333	0.738	0.774818	0.0254586	0.0683881
ENSDARG00000102861	1.734	2.963	0.772955	2.24631e-05	0.000118752
ENSDARG00000087290	0.699333	1.19467	0.772556	0.00542248	0.017803
ENSDARG00000069476	3.193	5.454	0.772402	3.1977e-10	2.95754e-09
ENSDARG00000042065	0.788667	1.346	0.771191	7.57307e-05	0.000369086
ENSDARG00000105378	0.619	1.056	0.770599	0.0749328	0.168419
ENSDARG00000001549	0.887	1.512	0.769452	0.11307	0.234339
ENSDARG00000030632	1.45767	2.48433	0.769198	1.26496e-06	7.98565e-06
ENSDARG00000113107	1.70867	2.91067	0.768479	0.00181291	0.00668277
ENSDARG00000026505	0.531	0.904333	0.768143	2.28262e-05	0.000120566
ENSDARG00000040649	1.34667	2.29333	0.768053	1.04811e-10	1.01688e-09
ENSDARG00000101892	0.363333	0.618667	0.767869	0.00409506	0.0138843
ENSDARG00000102328	0.248333	0.422667	0.767242	0.761798	0.878674
ENSDARG00000003869	34.7393	59.1263	0.767231	3.64802e-66	2.70654e-64
ENSDARG00000059826	2.17367	3.69667	0.766094	1.37583e-07	9.83899e-07
MSTRG.22122	1.137	1.933	0.765609	0.00631224	0.020337
ENSDARG00000012600	3.35833	5.704	0.764229	1.73771e-26	4.37882e-25
ENSDARG00000102021	0.43	0.730333	0.764218	0.152854	0.297056
ENSDARG00000025074	7.488	12.7147	0.763841	1.63464e-28	4.47174e-27
ENSDARG00000062538	2	3.39567	0.763695	0.000244128	0.00107384
ENSDARG00000115504	0.230333	0.390667	0.762215	0.0178873	0.0506559
ENSDARG00000060662	0.155667	0.264	0.762078	0.109043	0.227718
ENSDARG00000022689	0.46	0.78	0.76184	0.00879656	0.027274
ENSDARG00000097442	0.642	1.087	0.759707	0.141178	0.279567
ENSDARG00000023287	0.966333	1.636	0.75958	0.000473379	0.00197151
ENSDARG00000075151	21.7393	36.7947	0.759189	1.83008e-25	4.36812e-24
ENSDARG00000062936	1.68167	2.84433	0.758199	1.21074e-13	1.46981e-12
ENSDARG00000019726	0.262333	0.443667	0.758075	1.21276e-05	6.67646e-05
ENSDARG00000098817	5.131	8.674	0.757457	3.24329e-26	8.05411e-25
ENSDARG00000098880	0.513333	0.867667	0.757245	7.87678e-14	9.70983e-13
ENSDARG00000056379	50.8407	85.8117	0.755191	3.22655e-53	1.74146e-51
ENSDARG00000045958	0.254	0.428333	0.753905	0.104329	0.220019
ENSDARG00000063924	32543.7	54829.9	0.752585	2.53099e-193	1.06408e-190
ENSDARG00000092387	14.778	24.894	0.752347	3.63661e-11	3.66475e-10
MSTRG.10055	3.09967	5.22133	0.752305	5.33708e-16	7.62203e-15
ENSDARG00000114670	0.475	0.8	0.752072	0.10375	0.219112
ENSDARG00000088307	0.651667	1.097	0.751357	0.000297869	0.0012908
ENSDARG00000093008	0.581	0.977333	0.750313	0.000189344	0.000851783
ENSDARG00000009738	1.111	1.86867	0.75015	0.000386455	0.00163965
ENSDARG00000097564	0.321	0.539333	0.748604	0.0861457	0.188684
ENSDARG00000094243	0.697667	1.172	0.748363	0.0119729	0.0357429
ENSDARG00000088567	6.596	11.0787	0.748121	1.41198e-10	1.35455e-09
ENSDARG00000079625	1.35767	2.28033	0.748115	3.38378e-16	4.88488e-15
ENSDARG00000040741	0.648	1.088	0.747613	0.00698872	0.0222325
ENSDARG00000103187	1.02033	1.712	0.746642	0.00764151	0.0240854
ENSDARG00000055534	0.318	0.533333	0.746011	0.0695185	0.158359
ENSDARG00000095528	1.28033	2.147	0.745803	7.30435e-06	4.14496e-05
ENSDARG00000105091	0.795333	1.33333	0.745406	7.6429e-05	0.000372015
ENSDARG00000053101	11.2773	18.895	0.744579	4.16765e-31	1.25469e-29
ENSDARG00000091561	0.142667	0.239	0.744362	0.145401	0.285747
ENSDARG00000103231	35.659	59.7357	0.744326	2.58817e-150	6.96886e-148
ENSDARG00000101319	5.743	9.61967	0.744182	1.32834e-08	1.06002e-07
ENSDARG00000091916	0.998667	1.67267	0.744075	0.000152368	0.000698021
MSTRG.10042	3.82233	6.402	0.744069	6.69215e-27	1.70971e-25
ENSDARG00000034852	73.5497	123.145	0.743563	3.03724e-128	6.44109e-126
MSTRG.27751	0.697	1.16667	0.743162	0.0347037	0.0890884
ENSDARG00000076011	15.6163	26.1313	0.742725	1.34178e-61	9.00681e-60
ENSDARG00000112495	0.341333	0.571	0.742309	0.0505763	0.121761
ENSDARG00000088245	1.85	3.09	0.740082	3.96981e-10	3.64912e-09
ENSDARG00000101717	0.250667	0.418333	0.738883	0.0412283	0.102745
ENSDARG00000053569	0.309	0.515	0.736966	0.0657546	0.151136
ENSDARG00000017246	7.99733	13.325	0.736545	5.02973e-100	6.73366e-98
ENSDARG00000022424	17.8357	29.7053	0.735957	1.90133e-70	1.50374e-68
ENSDARG00000101251	530.547	883.323	0.735461	3.50876e-272	2.47306e-269
ENSDARG00000075405	10.988	18.2907	0.735179	4.40287e-46	2.02904e-44
MSTRG.25874	5.62567	9.35833	0.734228	1.35687e-38	5.22765e-37
ENSDARG00000004187	15.6557	26.043	0.734211	2.1921e-27	5.69755e-26
ENSDARG00000078800	0.887	1.47467	0.733383	0.000915958	0.00360783
ENSDARG00000075301	4.24533	7.05567	0.732905	5.86193e-08	4.37754e-07
MSTRG.11008	9.97333	16.5513	0.7308	6.18145e-17	9.36361e-16
ENSDARG00000102125	1.36867	2.27133	0.730768	6.82005e-10	6.13267e-09
ENSDARG00000087780	5.289	8.77367	0.730185	5.79472e-30	1.66905e-28
ENSDARG00000016769	4.586	7.60567	0.729838	4.33467e-13	5.06218e-12
ENSDARG00000027851	0.442	0.733	0.729767	0.00353812	0.0121629
ENSDARG00000076435	4.29867	7.12667	0.729338	7.43706e-23	1.55652e-21
ENSDARG00000033355	5.90667	9.79167	0.72921	1.066e-15	1.4878e-14
ENSDARG00000094653	2.105	3.48767	0.728442	1.06659e-05	5.91937e-05
ENSDARG00000074451	1.161	1.92033	0.725989	0.00930993	0.0286765
ENSDARG00000043781	16.213	26.7963	0.724885	3.94413e-21	7.57349e-20
ENSDARG00000030166	4.69733	7.759	0.724029	3.31513e-06	1.97818e-05
ENSDARG00000114226	1.98	3.27033	0.723937	6.72327e-09	5.53855e-08
ENSDARG00000079009	2.569	4.242	0.723538	2.87146e-25	6.8198e-24
ENSDARG00000078065	1.482	2.44667	0.723272	0.0148818	0.0432275
ENSDARG00000022895	0.353333	0.583	0.722466	0.00130535	0.00497161
ENSDARG00000089225	4.441	7.322	0.721353	4.99075e-08	3.77282e-07
ENSDARG00000054771	0.241	0.397333	0.721317	0.0687778	0.157076
ENSDARG00000021488	35.0403	57.738	0.720505	4.76232e-66	3.52235e-64
ENSDARG00000019496	19.4187	31.973	0.71941	1.98286e-31	6.00725e-30
ENSDARG00000057625	0.838667	1.38067	0.719196	0.0131877	0.0388719
ENSDARG00000018600	39.851	65.5947	0.718963	3.70409e-94	4.41617e-92
MSTRG.7934	1.47633	2.42933	0.718542	1.85933e-08	1.46569e-07
ENSDARG00000087641	0.113333	0.186333	0.717314	0.042182	0.104729
ENSDARG00000110769	1.07433	1.766	0.717044	0.000930133	0.00365825
ENSDARG00000008100	16.812	27.633	0.716901	8.63321e-47	4.04075e-45
MSTRG.23350	10.4447	17.1567	0.716003	9.14127e-58	5.57408e-56
ENSDARG00000115189	0.586	0.962333	0.715636	0.0705019	0.160112
MSTRG.6726	3.44567	5.65667	0.715169	1.3567e-06	8.52217e-06
ENSDARG00000062948	10.8137	17.7323	0.713527	1.05302e-33	3.46628e-32
ENSDARG00000096107	1.14533	1.87667	0.712405	0.00979092	0.0299846
ENSDARG00000037941	0.406667	0.666333	0.712397	0.035881	0.0916199
ENSDARG00000045094	0.453667	0.742	0.709787	0.0380902	0.0962457
ENSDARG00000078083	3.269	5.344	0.709071	9.8359e-23	2.04076e-21
ENSDARG00000113643	5.25333	8.58533	0.708641	5.02976e-06	2.93126e-05
ENSDARG00000103811	47.8137	78.089	0.707696	7.41938e-140	1.85206e-137
ENSDARG00000040566	6.44967	10.527	0.706798	1.09636e-14	1.42866e-13
ENSDARG00000031336	0.93	1.51767	0.706552	0.000180403	0.000815228
ENSDARG00000054874	8.33033	13.594	0.706524	8.36956e-19	1.4075e-17
ENSDARG00000074836	2.60633	4.25067	0.705668	0.000185851	0.000837483
MSTRG.5288	30.4013	49.568	0.705274	3.29007e-49	1.64944e-47
ENSDARG00000078447	0.725	1.18133	0.704363	0.0087338	0.0270969
ENSDARG00000052396	3.69367	6.01567	0.703671	1.41575e-09	1.23912e-08
ENSDARG00000037873	0.423333	0.689333	0.703408	0.0248491	0.066996
ENSDARG00000028664	4.53	7.37167	0.70248	1.26685e-07	9.10582e-07
MSTRG.10989	1.032	1.676	0.699579	0.0032061	0.0111462
ENSDARG00000024090	8.48833	13.7733	0.698325	3.61759e-27	9.34179e-26
ENSDARG00000069230	1.127	1.82767	0.697515	0.000162454	0.000739563
ENSDARG00000041065	818.249	1326.94	0.697488	5.25402e-236	2.92808e-233
MSTRG.552	0.541333	0.877333	0.696608	0.0270026	0.0720592
ENSDARG00000022905	0.647	1.04667	0.693964	0.0822806	0.181646
ENSDARG00000078217	0.300333	0.485667	0.693402	0.0596479	0.139182
ENSDARG00000030106	0.436	0.704333	0.69193	0.0765037	0.171224
ENSDARG00000038694	4.152	6.70667	0.691789	1.33575e-06	8.40595e-06
ENSDARG00000006279	10.5613	17.0423	0.690331	5.73837e-33	1.83352e-31
ENSDARG00000025162	0.0956667	0.154333	0.689961	0.226956	0.400696
ENSDARG00000010519	3.25333	5.245	0.689024	9.15542e-28	2.44049e-26
MSTRG.2220	1.206	1.944	0.688798	0.0335067	0.0865159
ENSDARG00000011072	1.05133	1.69467	0.688781	1.37968e-05	7.53133e-05
ENSDARG00000104031	24.697	39.803	0.688541	3.38547e-20	6.14151e-19
ENSDARG00000089271	0.776333	1.25033	0.687565	2.23794e-07	1.56492e-06
MSTRG.17535	2.81033	4.52533	0.687283	1.03164e-11	1.08622e-10
ENSDARG00000056252	9.80033	15.7733	0.686585	3.89058e-46	1.79642e-44
ENSDARG00000002564	3.27033	5.259	0.685351	9.22185e-06	5.15976e-05
ENSDARG00000087413	0.948333	1.525	0.685343	3.94377e-11	3.96761e-10
ENSDARG00000029439	1171.65	1883.58	0.684932	0	0
ENSDARG00000029124	8.50733	13.6703	0.68427	5.26645e-28	1.41804e-26
MSTRG.862	50.3143	80.8207	0.683755	7.79958e-29	2.15085e-27
ENSDARG00000003854	140.114	224.86	0.682427	9.51078e-85	9.69856e-83
ENSDARG00000029944	0.317	0.508667	0.682238	0.0675172	0.154772
ENSDARG00000074752	19.5273	31.324	0.681774	1.03547e-49	5.23505e-48
MSTRG.861	121.512	194.714	0.68026	6.68994e-09	5.51488e-08
ENSDARG00000014427	1.04967	1.68167	0.679961	0.00154502	0.00578603
ENSDARG00000076248	6.94133	11.12	0.679872	4.0317e-12	4.37571e-11
ENSDARG00000117163	0.908667	1.45433	0.678535	0.0222504	0.0610848
ENSDARG00000055540	48.016	76.816	0.677892	1.91321e-44	8.55374e-43
MSTRG.27006	2.24267	3.58733	0.677697	1.15982e-08	9.32057e-08
ENSDARG00000105692	1.90667	3.047	0.676337	4.41223e-05	0.000222459
ENSDARG00000074441	8.04367	12.8537	0.676255	3.07833e-29	8.60782e-28
ENSDARG00000063433	0.163	0.260333	0.675488	0.048042	0.11668
ENSDARG00000090914	3.72133	5.93967	0.674562	3.95566e-22	7.97253e-21
MSTRG.20595	3.89	6.207	0.674126	5.76862e-15	7.67569e-14
ENSDARG00000060554	42.67	68.084	0.674094	4.01833e-103	5.59856e-101
ENSDARG00000100222	43.2607	69.0133	0.673819	1.57867e-58	9.87763e-57
ENSDARG00000032584	2.90567	4.63367	0.673285	5.70358e-07	3.78093e-06
ENSDARG00000063580	1.77867	2.83333	0.671704	3.55858e-08	2.72889e-07
ENSDARG00000009402	0.612333	0.975333	0.671578	0.00473603	0.0157947
ENSDARG00000077089	0.511667	0.814667	0.671006	0.000670724	0.00270593
ENSDARG00000076442	2.155	3.431	0.670941	1.0165e-06	6.51147e-06
ENSDARG00000071168	0.293333	0.466	0.667789	0.0220521	0.0606168
ENSDARG00000028943	6.71733	10.6657	0.667014	6.82778e-13	7.83625e-12
ENSDARG00000068344	6.097	9.67767	0.66656	5.47686e-08	4.10662e-07
ENSDARG00000052450	28.953	45.9263	0.665609	5.4086e-22	1.08371e-20
ENSDARG00000096346	14.9573	23.724	0.665494	5.14296e-13	5.9551e-12
ENSDARG00000075561	1.76133	2.79267	0.664975	0.00434652	0.0146292
ENSDARG00000098734	0.280333	0.444333	0.664499	0.0491076	0.118798
ENSDARG00000092770	3.55467	5.63367	0.66436	0.00171206	0.00634419
ENSDARG00000078835	5.31367	8.42133	0.664341	4.33684e-05	0.000218888
ENSDARG00000037142	3.43967	5.44867	0.663634	0.000404556	0.00170894
ENSDARG00000092604	0.273	0.432333	0.663243	0.021908	0.0602621
ENSDARG00000057016	7.455	11.8	0.662507	1.68009e-36	6.03623e-35
MSTRG.3069	0.936667	1.48	0.65999	0.0181505	0.0513106
ENSDARG00000093656	3.22633	5.095	0.659187	7.30095e-05	0.000356697
ENSDARG00000086933	21.4923	33.9177	0.658215	2.2673e-51	1.18374e-49
ENSDARG00000035957	1.738	2.742	0.6578	0.00482321	0.016052
MSTRG.14782	8.29633	13.0713	0.655861	2.07981e-14	2.66385e-13
ENSDARG00000114583	0.119667	0.188333	0.654267	0.0651814	0.150135
ENSDARG00000104807	2.824	4.442	0.653469	4.99217e-07	3.33424e-06
ENSDARG00000033138	13.0427	20.51	0.653089	3.67538e-15	4.96768e-14
ENSDARG00000016527	1.56667	2.46333	0.652914	1.7774e-08	1.40341e-07
ENSDARG00000088972	0.594333	0.933	0.650605	0.00166858	0.00619936
ENSDARG00000070100	0.129333	0.203	0.650386	0.00753149	0.023773
ENSDARG00000002445	0.264667	0.415	0.648935	0.0247362	0.0667393
MSTRG.5260	0.848	1.32967	0.648928	0.0757401	0.169947
ENSDARG00000102415	4.441	6.96267	0.648755	9.1682e-14	1.12439e-12
MSTRG.17889	0.781	1.22433	0.648602	0.123276	0.251141
ENSDARG00000074695	1.40367	2.19967	0.648085	5.35985e-10	4.85976e-09
ENSDARG00000056092	0.97	1.51967	0.647698	9.53512e-05	0.000455269
ENSDARG00000110106	0.771333	1.20833	0.647592	0.103233	0.218349
ENSDARG00000070378	0.58	0.908333	0.647169	0.0352525	0.0902554
ENSDARG00000097453	1.33167	2.08533	0.647045	0.124324	0.252826
ENSDARG00000079307	193.482	302.934	0.646806	2.94313e-112	4.73351e-110
ENSDARG00000056267	2.505	3.918	0.645307	2.47264e-14	3.14848e-13
ENSDARG00000070702	22.72	35.478	0.642962	7.38682e-28	1.98007e-26
ENSDARG00000090903	46.1393	71.9983	0.641966	4.17018e-75	3.67405e-73
ENSDARG00000034624	0.796333	1.24233	0.641608	0.0210236	0.0581364
ENSDARG00000075295	1.76267	2.74967	0.641497	9.79581e-06	5.46304e-05
ENSDARG00000041421	16.886	26.3383	0.641336	7.80696e-31	2.31829e-29
ENSDARG00000021184	45.128	70.3803	0.64115	2.76025e-80	2.62486e-78
ENSDARG00000033854	0.470667	0.734	0.641074	0.000406328	0.00171551
ENSDARG00000093794	1.01367	1.58	0.640341	0.0842716	0.185138
ENSDARG00000089536	0.292	0.455	0.639898	0.0329718	0.085337
MSTRG.15938	1.954	3.04267	0.638906	3.4147e-08	2.62107e-07
ENSDARG00000094385	3.62133	5.63467	0.637809	0.000130737	0.000609173
ENSDARG00000040452	6.29167	9.77933	0.636294	2.65011e-33	8.62869e-32
ENSDARG00000100677	7.41633	11.516	0.634862	1.00644e-17	1.5983e-16
ENSDARG00000003675	14.9553	23.2013	0.633548	3.47483e-23	7.40185e-22
ENSDARG00000019208	0.104	0.161333	0.633461	0.148293	0.290002
ENSDARG00000057833	0.521333	0.808333	0.632744	0.0558745	0.131977
ENSDARG00000112954	1.934	2.99833	0.632573	0.106841	0.224393
ENSDARG00000105831	0.855	1.32533	0.632359	0.000646936	0.0026148
ENSDARG00000056582	4.13533	6.40967	0.632246	4.41481e-12	4.77852e-11
ENSDARG00000006585	1.27933	1.98267	0.63205	3.78122e-05	0.000192876
ENSDARG00000087575	1.35567	2.09933	0.630929	3.98757e-08	3.04326e-07
ENSDARG00000105063	1.21133	1.87567	0.630808	2.83187e-05	0.000147112
ENSDARG00000068549	0.0833333	0.129	0.630405	0.170529	0.322691
ENSDARG00000071772	0.257333	0.398333	0.630338	0.0709513	0.160904
ENSDARG00000060889	2.931	4.53667	0.63024	0.00020336	0.00090937
ENSDARG00000078973	14.2247	22.0107	0.629808	2.04229e-30	5.98305e-29
ENSDARG00000113804	0.719667	1.11333	0.629485	0.254861	0.437217
MSTRG.10073	4.261	6.59167	0.629451	0.000370182	0.00157623
ENSDARG00000004447	0.549333	0.849667	0.629215	0.0498364	0.12027
MSTRG.20076	0.739667	1.144	0.62914	0.140042	0.278134
ENSDARG00000011410	2.02333	3.12933	0.629121	0.000469986	0.00195942
ENSDARG00000056438	25.0117	38.6217	0.626809	1.81504e-36	6.51133e-35
ENSDARG00000020708	12.6407	19.5157	0.62656	8.05269e-16	1.13248e-14
ENSDARG00000018351	0.541667	0.836	0.626098	0.0303519	0.0796313
ENSDARG00000088168	8.85333	13.6587	0.625524	1.35581e-32	4.28072e-31
ENSDARG00000027154	35.901	55.358	0.624768	5.33556e-42	2.23925e-40
ENSDARG00000014805	0.419667	0.646667	0.623778	0.11783	0.242375
ENSDARG00000045444	1.82333	2.80933	0.623649	2.54283e-06	1.53957e-05
ENSDARG00000088227	2.57433	3.966	0.623486	0.00102826	0.0040028
ENSDARG00000053617	8.761	13.4953	0.623293	8.46743e-17	1.27298e-15
ENSDARG00000026704	2.47667	3.81267	0.622401	2.30493e-06	1.40584e-05
ENSDARG00000090778	3.16167	4.86567	0.621952	1.26643e-06	7.99281e-06
MSTRG.16793	1.05367	1.621	0.621466	0.00698967	0.0222326
ENSDARG00000021372	50.8807	78.2713	0.621366	1.18658e-85	1.23631e-83
ENSDARG00000094708	1.636	2.51433	0.620003	0.00125829	0.00481072
ENSDARG00000005191	30.2203	46.436	0.619724	6.12638e-51	3.1709e-49
MSTRG.14473	9.465	14.542	0.619551	6.45044e-15	8.55915e-14
ENSDARG00000076179	0.255667	0.392667	0.619041	0.0167895	0.0479722
ENSDARG00000077217	0.654	1.00433	0.618876	0.0573013	0.134693
ENSDARG00000102171	6.22733	9.56233	0.618748	1.5538e-35	5.38082e-34
ENSDARG00000024488	0.684667	1.051	0.618289	0.0107887	0.0326606
MSTRG.11426	1.52367	2.33867	0.618139	0.00331068	0.0114613
ENSDARG00000055118	1.06467	1.634	0.618006	0.00261085	0.00927734
ENSDARG00000008413	12.458	19.1153	0.617658	6.40186e-82	6.23635e-80
ENSDARG00000093068	0.715667	1.09767	0.61708	2.7994e-05	0.000145615
ENSDARG00000089645	3.155	4.83533	0.615975	4.29195e-05	0.000216942
ENSDARG00000004177	0.78	1.19533	0.615867	0.0127075	0.0376745
ENSDARG00000075759	3.72567	5.70867	0.615655	1.15541e-31	3.53618e-30
ENSDARG00000099974	1205.82	1847.36	0.615452	3.09292e-188	1.21506e-185
MSTRG.9080	4.735	7.251	0.614816	0.000673889	0.00271778
ENSDARG00000011239	1.68833	2.584	0.614006	0.00715915	0.0227325
ENSDARG00000086103	0.492333	0.753333	0.613653	0.0160165	0.0460105
ENSDARG00000018750	0.846	1.29433	0.61348	0.000353343	0.00151044
ENSDARG00000077778	1.15267	1.76333	0.61333	6.46566e-13	7.42776e-12
ENSDARG00000070074	1.65	2.52367	0.613055	7.15347e-14	8.85007e-13
ENSDARG00000077492	16.7847	25.6507	0.611852	5.86266e-39	2.28073e-37
ENSDARG00000099890	0.327	0.499667	0.611675	0.157772	0.304465
ENSDARG00000028192	0.876333	1.33633	0.608728	0.154114	0.299093
ENSDARG00000088167	0.336	0.512	0.607683	0.075214	0.168893
MSTRG.8283	0.772333	1.17667	0.60741	0.0033856	0.0116821
ENSDARG00000057826	2.71833	4.14033	0.607025	0.000147046	0.000676094
MSTRG.11639	3.22433	4.908	0.606134	1.21687e-10	1.17348e-09
ENSDARG00000009046	0.410667	0.625	0.605888	0.0487642	0.11817
MSTRG.24604	629.458	957.63	0.605359	8.8019e-194	3.76659e-191
ENSDARG00000056468	6.74567	10.2523	0.603919	6.93492e-12	7.37632e-11
ENSDARG00000008852	1.42333	2.16267	0.603538	0.000596042	0.00242882
ENSDARG00000104004	0.273667	0.415667	0.603007	0.089996	0.195456
ENSDARG00000101077	1.77333	2.69267	0.602572	0.00124351	0.00476106
ENSDARG00000087752	1.11467	1.69033	0.600695	0.00558673	0.0182697
ENSDARG00000097772	1.357	2.05633	0.599653	1.49889e-08	1.19017e-07
ENSDARG00000030630	0.590667	0.894	0.597931	0.0281742	0.074728
ENSDARG00000024522	0.224	0.339	0.597787	0.260509	0.444488
ENSDARG00000010085	15.7667	23.8537	0.597333	1.30563e-25	3.13195e-24
ENSDARG00000075169	0.564333	0.853667	0.597125	0.0156748	0.0451751
ENSDARG00000089921	30.2463	45.752	0.597075	1.34952e-22	2.78312e-21
ENSDARG00000055566	0.188	0.284333	0.596851	0.16487	0.315043
ENSDARG00000063527	0.971	1.46833	0.596636	0.035781	0.0914285
ENSDARG00000074275	0.308	0.465667	0.596367	0.0321592	0.0835044
ENSDARG00000102588	0.603	0.911667	0.596348	0.038782	0.0977154
ENSDARG00000003732	0.469667	0.71	0.596182	0.0578588	0.135748
ENSDARG00000045822	0.531667	0.803667	0.596075	0.064467	0.148758
ENSDARG00000070868	3.63267	5.48833	0.595339	2.60542e-07	1.80452e-06
MSTRG.24025	7.98233	12.0343	0.592274	3.41955e-21	6.58202e-20
ENSDARG00000063670	0.921667	1.38933	0.592076	0.013929	0.0407862
ENSDARG00000063352	4.008	6.04133	0.591984	2.46944e-17	3.83027e-16
ENSDARG00000109233	57.1593	86.1263	0.591465	9.98849e-55	5.55369e-53
ENSDARG00000007807	5.05067	7.60767	0.59098	1.11763e-15	1.55714e-14
ENSDARG00000101527	0.726333	1.094	0.590909	0.0105911	0.0321313
ENSDARG00000034409	2.118	3.18833	0.5901	2.80569e-16	4.07982e-15
ENSDARG00000062268	0.413333	0.622	0.589609	0.00421144	0.0142247
ENSDARG00000055129	21.633	32.5507	0.589453	8.98617e-41	3.66856e-39
ENSDARG00000093549	354.765	533.76	0.589327	9.60184e-190	3.89997e-187
ENSDARG00000008818	15.193	22.8573	0.58925	2.99318e-46	1.3874e-44
ENSDARG00000101239	13.1523	19.7843	0.58904	1.09641e-25	2.6513e-24
ENSDARG00000105806	0.442333	0.664667	0.587497	0.0377906	0.09565
ENSDARG00000104068	235.406	353.542	0.586727	1.40987e-100	1.90883e-98
ENSDARG00000095962	1.553	2.33133	0.586097	0.0241028	0.0652655
ENSDARG00000051880	2.57367	3.862	0.585523	0.00049146	0.00203866
ENSDARG00000104446	0.648667	0.973333	0.585457	0.0119634	0.0357246
ENSDARG00000116076	29.3043	43.968	0.58534	0.00420829	0.0142179
ENSDARG00000101778	15.5617	23.3483	0.585323	2.47756e-23	5.32965e-22
ENSDARG00000043395	22.0347	33.0577	0.58521	4.8401e-31	1.44985e-29
ENSDARG00000059234	13.1803	19.7603	0.58422	8.54973e-23	1.78162e-21
ENSDARG00000014790	5.08833	7.62733	0.583986	9.49207e-17	1.42079e-15
ENSDARG00000040713	9.57367	14.349	0.583807	1.62927e-13	1.96003e-12
ENSDARG00000101670	0.133	0.199333	0.583757	0.0541074	0.128608
ENSDARG00000040884	42.1703	63.2007	0.583711	4.07056e-99	5.33043e-97
MSTRG.17806	2.27967	3.41633	0.583626	0.0237426	0.064443
MSTRG.4616	2.27667	3.41167	0.583554	1.28608e-05	7.05417e-05
ENSDARG00000030616	6.09067	9.12067	0.582539	1.74961e-19	3.07163e-18
ENSDARG00000030440	115.852	173.459	0.582315	1.9356e-112	3.13411e-110
ENSDARG00000090013	1.73033	2.58967	0.581716	0.00863534	0.0268332
ENSDARG00000101115	12.1497	18.1787	0.58133	3.37759e-12	3.69592e-11
ENSDARG00000089463	2.54867	3.81333	0.58131	6.64804e-06	3.80042e-05
ENSDARG00000062173	0.685333	1.025	0.580746	0.000645519	0.00261075
MSTRG.9547	2.19867	3.28633	0.57985	0.00400075	0.013598
ENSDARG00000058597	233.816	349.47	0.579794	1.42496e-122	2.71013e-120
ENSDARG00000104904	2.87567	4.298	0.579769	0.000129384	0.000603341
ENSDARG00000037121	1.11633	1.668	0.579351	0.00177166	0.0065458
ENSDARG00000104682	62.6053	93.4977	0.578645	4.62041e-31	1.38751e-29
ENSDARG00000096989	1.91933	2.86533	0.578098	6.01411e-11	5.96532e-10
ENSDARG00000062880	0.161	0.240333	0.577976	0.138604	0.27608
ENSDARG00000100660	5.67333	8.46633	0.577541	1.94097e-19	3.39513e-18
ENSDARG00000057426	11.697	17.448	0.576923	8.20375e-23	1.71101e-21
ENSDARG00000042737	6.26033	9.33433	0.576308	5.6664e-13	6.53149e-12
MSTRG.9840	17.7967	26.527	0.575854	1.46569e-95	1.80122e-93
ENSDARG00000058821	2.68233	3.99767	0.57567	1.43068e-12	1.60804e-11
ENSDARG00000054821	6.25933	9.328	0.575559	6.45996e-10	5.82198e-09
ENSDARG00000101060	0.245667	0.366	0.575142	0.122603	0.250176
ENSDARG00000004874	1.12367	1.67133	0.572785	0.0199205	0.0555799
ENSDARG00000094522	1.44267	2.145	0.57224	9.07509e-06	5.0812e-05
MSTRG.13522	13.0797	19.439	0.571628	1.05775e-17	1.67756e-16
ENSDARG00000043843	7.21067	10.7137	0.571248	2.44203e-05	0.000128223
ENSDARG00000117145	1.273	1.89133	0.571171	0.0013734	0.00520411
ENSDARG00000071025	1.36867	2.033	0.570839	0.0200028	0.0557769
ENSDARG00000021193	104.413	154.978	0.569764	5.21623e-158	1.50604e-155
ENSDARG00000098874	10.3733	15.3903	0.569145	2.14811e-26	5.38466e-25
ENSDARG00000096874	0.214	0.317333	0.568388	0.148573	0.290432
ENSDARG00000099755	3.15833	4.683	0.56827	3.40301e-08	2.61377e-07
ENSDARG00000098853	8.386	12.4317	0.567965	7.70693e-25	1.7931e-23
ENSDARG00000003495	14.2827	21.1687	0.567665	3.46551e-33	1.12378e-31
ENSDARG00000068967	4.94433	7.32767	0.567578	3.17412e-08	2.44581e-07
ENSDARG00000012896	0.210333	0.311667	0.567326	0.160755	0.308977
ENSDARG00000043701	0.528667	0.783333	0.567268	0.0759804	0.170391
ENSDARG00000088571	2.291	3.39333	0.566726	5.02339e-09	4.19883e-08
ENSDARG00000090543	0.897333	1.32867	0.566263	2.29192e-05	0.000121004
ENSDARG00000090752	5.23933	7.756	0.56593	5.32337e-11	5.30654e-10
ENSDARG00000101653	0.275667	0.408	0.565644	0.0765132	0.171224
ENSDARG00000013221	3.98133	5.89167	0.565424	6.87854e-21	1.30513e-19
ENSDARG00000019231	169.145	250.202	0.56483	9.45246e-129	2.04071e-126
ENSDARG00000058794	2.55767	3.78333	0.56483	0.000416451	0.001753
ENSDARG00000000651	3.138	4.63967	0.564176	3.43668e-05	0.000176428
ENSDARG00000096528	5.189	7.67033	0.563833	5.8007e-09	4.81663e-08
ENSDARG00000012071	1.366	2.01633	0.561777	5.11324e-06	2.97556e-05
ENSDARG00000104702	41.2993	60.949	0.561484	5.65675e-71	4.54894e-69
ENSDARG00000095047	2.538	3.74533	0.561402	0.00058533	0.00239121
ENSDARG00000101388	1.27333	1.879	0.561355	0.283535	0.471948
ENSDARG00000097255	2.14667	3.16767	0.561322	3.11089e-07	2.13364e-06
ENSDARG00000062501	10.9347	16.133	0.561105	1.86118e-27	4.86383e-26
ENSDARG00000053097	7.72467	11.3933	0.560645	2.86409e-15	3.88647e-14
MSTRG.16680	15.749	23.2173	0.559942	9.38204e-36	3.27742e-34
ENSDARG00000102180	6.906	10.1767	0.559343	1.89864e-06	1.17145e-05
ENSDARG00000039429	11.9157	17.552	0.558776	7.27526e-61	4.82948e-59
ENSDARG00000063912	34990.4	51515.5	0.558047	1.8988e-182	7.00044e-180
ENSDARG00000070958	1.25233	1.84333	0.557698	9.81817e-05	0.000468131
ENSDARG00000101422	3.62467	5.335	0.55764	2.40643e-05	0.000126548
ENSDARG00000102618	2.57533	3.79033	0.557566	0.0883113	0.192653
MSTRG.6717	3.08067	4.53367	0.557436	0.000435568	0.00182609
ENSDARG00000077504	141.065	207.357	0.555759	2.2679e-67	1.71445e-65
ENSDARG00000097863	1.893	2.78233	0.555621	1.2783e-08	1.02247e-07
MSTRG.10764	18.3173	26.889	0.553807	5.91467e-20	1.06172e-18
ENSDARG00000029457	0.766667	1.12533	0.553681	3.68285e-05	0.000188179
ENSDARG00000078315	4.266	6.25767	0.552741	7.49479e-07	4.88456e-06
ENSDARG00000013750	1.36367	2	0.552509	0.00194095	0.00709906
ENSDARG00000030514	30.9037	45.3143	0.552189	1.46344e-88	1.6236e-86
ENSDARG00000103522	11.74	17.2013	0.551088	1.04298e-19	1.85415e-18
ENSDARG00000018121	0.524667	0.768333	0.550331	0.00599844	0.0194384
ENSDARG00000037837	3.88	5.68133	0.550173	2.3311e-17	3.62273e-16
ENSDARG00000104312	0.176667	0.258667	0.550064	0.0722971	0.163477
MSTRG.21083	0.891333	1.305	0.550013	0.0464582	0.113466
ENSDARG00000079947	1.81567	2.65567	0.548575	0.00653289	0.0209721
ENSDARG00000061520	16.8743	24.656	0.547108	2.48789e-20	4.57207e-19
ENSDARG00000020079	0.450333	0.658	0.547094	0.0695853	0.158473
ENSDARG00000062900	7.16567	10.4683	0.546859	8.24081e-09	6.74233e-08
MSTRG.15483	2.43567	3.555	0.545533	0.00383077	0.0130751
ENSDARG00000095275	0.804	1.17333	0.545346	0.00147823	0.00556112
ENSDARG00000071558	25.054	36.5617	0.545291	2.1371e-26	5.36267e-25
MSTRG.21645	3.19333	4.657	0.544338	0.005756	0.0187618
ENSDARG00000046030	19.269	28.095	0.544032	4.43887e-17	6.76674e-16
ENSDARG00000104541	3.49033	5.089	0.544017	2.74946e-14	3.48812e-13
ENSDARG00000006849	0.464333	0.676667	0.543284	0.0348067	0.089276
ENSDARG00000106298	1.32433	1.92967	0.543085	0.00115968	0.00446722
ENSDARG00000004151	2.075	3.023	0.54287	0.000668202	0.00269621
ENSDARG00000104660	3.75433	5.469	0.54272	1.14722e-08	9.23171e-08
ENSDARG00000077513	20.758	30.231	0.542361	1.07466e-27	2.84565e-26
ENSDARG00000105816	0.824	1.19967	0.541917	0.00290522	0.0102188
ENSDARG00000063097	0.626	0.911333	0.541816	0.00225682	0.00814248
MSTRG.26615	1.43167	2.084	0.54166	0.0522395	0.124899
ENSDARG00000022845	23.6673	34.447	0.541481	2.78476e-30	8.08897e-29
ENSDARG00000035264	28.1073	40.873	0.540202	4.34977e-34	1.44976e-32
ENSDARG00000087911	8.74267	12.713	0.540159	2.69982e-43	1.1742e-41
MSTRG.20466	270.096	392.609	0.539622	1.11953e-25	2.70175e-24
MSTRG.5943	7.26233	10.555	0.539422	5.95058e-33	1.8988e-31
ENSDARG00000077174	2.20233	3.19967	0.538889	4.53389e-05	0.000227874
MSTRG.25985	0.567667	0.824667	0.538767	0.178419	0.33409
ENSDARG00000071113	25.5917	37.177	0.538736	3.78566e-65	2.74077e-63
ENSDARG00000016391	0.745667	1.083	0.53843	0.00373582	0.0127802
ENSDARG00000091043	0.184333	0.267667	0.538121	0.192086	0.354115
ENSDARG00000056550	5.682	8.24667	0.537412	5.7423e-11	5.70753e-10
ENSDARG00000013050	0.502	0.728333	0.536912	0.00317239	0.0110434
ENSDARG00000088140	1.18467	1.71667	0.535129	0.00640401	0.0205994
MSTRG.8056	10.3927	15.0533	0.534517	1.20028e-10	1.15795e-09
MSTRG.7091	3.94933	5.719	0.534154	3.29273e-28	8.89594e-27
ENSDARG00000012244	58.2937	84.397	0.533853	2.09872e-59	1.34117e-57
ENSDARG00000077583	1.14433	1.65667	0.533776	2.45449e-06	1.49061e-05
ENSDARG00000101759	17.2953	25.0363	0.53364	1.33027e-28	3.6516e-27
ENSDARG00000087401	1.71367	2.47867	0.532478	0.0301181	0.0791307
ENSDARG00000071331	8.373	12.1107	0.532462	2.17634e-62	1.49438e-60
ENSDARG00000041361	0.484667	0.701	0.532422	0.0235131	0.0639496
ENSDARG00000010280	4.60867	6.66467	0.532183	0.0138821	0.0406736
ENSDARG00000014727	15.8883	22.9727	0.531951	3.55116e-29	9.90274e-28
ENSDARG00000006257	5.31267	7.681	0.531858	3.33464e-17	5.13238e-16
ENSDARG00000005179	41.375	59.8167	0.531788	2.15841e-40	8.72247e-39
ENSDARG00000058471	0.751667	1.08667	0.531745	0.0115574	0.0346607
MSTRG.1158	0.795667	1.15	0.531398	0.0192253	0.0539607
ENSDARG00000043835	3.161	4.56733	0.530971	0.00181676	0.00669282
ENSDARG00000008218	19.643	28.3797	0.530842	8.8398e-23	1.83727e-21
ENSDARG00000097740	3.693	5.335	0.530695	0.000119986	0.000563241
ENSDARG00000012409	130.349	188.305	0.530691	1.27701e-94	1.54556e-92
ENSDARG00000088708	1.18233	1.70767	0.53039	1.89024e-09	1.64003e-08
ENSDARG00000070461	0.348667	0.503333	0.529666	0.0717076	0.162445
ENSDARG00000101630	0.809333	1.16833	0.529646	0.0133034	0.0391552
ENSDARG00000104737	0.371667	0.536333	0.529121	0.0613809	0.142684
ENSDARG00000044532	0.863	1.24533	0.529099	0.0036202	0.0124183
ENSDARG00000104758	7.40133	10.6763	0.528559	0.000179466	0.000811456
ENSDARG00000034453	8.58767	12.3847	0.528217	5.55105e-09	4.61253e-08
ENSDARG00000019507	1.708	2.462	0.527523	6.75991e-05	0.00033216
ENSDARG00000043986	3.839	5.53067	0.526723	9.07402e-07	5.84857e-06
ENSDARG00000105485	1.23533	1.77867	0.525896	0.0835205	0.183825
ENSDARG00000086512	4.107	5.911	0.525317	2.13638e-12	2.3768e-11
ENSDARG00000088000	0.632667	0.910333	0.524949	0.281275	0.469294
MSTRG.3836	1.99333	2.868	0.524862	6.52153e-07	4.28405e-06
ENSDARG00000013144	357.785	514.594	0.524344	1.27208e-196	5.54257e-194
ENSDARG00000041665	37.0363	53.255	0.523976	1.1865e-53	6.47685e-52
MSTRG.27241	0.487333	0.700667	0.523819	0.0718494	0.162649
ENSDARG00000104502	2.54333	3.65633	0.523677	6.97795e-10	6.26525e-09
ENSDARG00000060641	0.759667	1.09133	0.522653	0.00203951	0.00742215
MSTRG.17462	2.17667	3.12633	0.522351	0.0945468	0.203733
ENSDARG00000101888	0.571667	0.820667	0.521622	0.00138698	0.00524998
MSTRG.10457	1.48933	2.138	0.521595	5.84679e-05	0.000289728
ENSDARG00000052019	2.71033	3.89	0.5213	0.000143201	0.000661206
ENSDARG00000116625	1.60467	2.30233	0.520823	0.000801542	0.00319178
MSTRG.16679	0.465	0.666667	0.519735	0.500702	0.694015
ENSDARG00000003475	0.773333	1.10867	0.519663	0.0875046	0.191241
ENSDARG00000033361	2.33467	3.347	0.519652	4.06223e-05	0.000206157
ENSDARG00000046133	1.544	2.21267	0.519113	0.00489607	0.0162686
ENSDARG00000077220	0.618333	0.885667	0.518379	0.0447378	0.109823
ENSDARG00000070387	1.70567	2.44167	0.517531	0.0201923	0.0562529
MSTRG.11010	12.0003	17.1743	0.51718	2.10095e-10	1.97828e-09
ENSDARG00000005913	1.992	2.85033	0.516913	4.75684e-05	0.000238429
ENSDARG00000094098	0.936333	1.33967	0.51678	0.00109888	0.00424803
ENSDARG00000100162	0.709	1.01433	0.516674	0.0406603	0.101615
ENSDARG00000040822	36.2053	51.7837	0.516295	4.29912e-27	1.10541e-25
ENSDARG00000054537	52.7017	75.326	0.515299	9.24082e-109	1.41953e-106
MSTRG.11362	120.232	171.812	0.515007	1.93541e-105	2.81091e-103
ENSDARG00000089087	6204.43	8862.01	0.514336	1.07531e-128	2.30078e-126
ENSDARG00000102483	0.494667	0.706333	0.513892	0.000161632	0.000737123
ENSDARG00000076763	5.92667	8.459	0.513266	5.37544e-15	7.16845e-14
ENSDARG00000103849	175.952	251.006	0.51254	4.71413e-78	4.36175e-76
ENSDARG00000089983	0.460667	0.656333	0.510705	0.089401	0.194542
ENSDARG00000040485	6.59933	9.399	0.510187	8.44796e-07	5.46711e-06
ENSDARG00000035835	43.321	61.6213	0.508363	1.43273e-71	1.17181e-69
ENSDARG00000054849	50.833	72.294	0.508111	1.12426e-90	1.27686e-88
MSTRG.11720	2.24733	3.196	0.508053	0.0157671	0.0454029
MSTRG.15446	15.0167	21.349	0.507604	1.41273e-53	7.69425e-52
ENSDARG00000095059	6.42767	9.13467	0.507057	0.000836434	0.00331804
ENSDARG00000061977	22.729	32.2943	0.506747	1.62238e-39	6.40506e-38
ENSDARG00000090965	2.298	3.265	0.506704	0.000187842	0.000845501
ENSDARG00000023820	9.069	12.8833	0.506491	6.44143e-07	4.23607e-06
ENSDARG00000026400	0.363	0.515667	0.506469	0.177097	0.332208
ENSDARG00000071549	3.66033	5.19467	0.505056	5.14771e-09	4.29525e-08
ENSDARG00000076092	4.69	6.65133	0.504056	2.05552e-08	1.61376e-07
ENSDARG00000075343	1.491	2.11367	0.503468	0.000491272	0.00203823
ENSDARG00000060646	1.863	2.64067	0.503275	0.000266329	0.00116296
ENSDARG00000087741	1.18267	1.67633	0.503266	0.00541809	0.0177911
ENSDARG00000018944	0.842667	1.19433	0.503172	0.0250922	0.0675628
ENSDARG00000015566	1.67867	2.37867	0.502837	5.53714e-13	6.38557e-12
MSTRG.7658	1.84733	2.61767	0.502837	0.0718353	0.162647
ENSDARG00000011929	2.387	3.38233	0.50282	0.000334345	0.00143614
ENSDARG00000056510	232.932	329.804	0.5017	4.38761e-68	3.37003e-66
ENSDARG00000034707	0.321667	0.455	0.5003	0.1922	0.354271
ENSDARG00000030326	5.92767	8.38467	0.500289	3.41801e-12	3.73673e-11
MSTRG.6194	2.86133	4.046	0.499809	0.000338083	0.00145064
MSTRG.6038	2.62467	3.71133	0.499803	1.2027e-12	1.35886e-11
ENSDARG00000005454	1.945	2.75	0.499661	9.08525e-05	0.000435351
ENSDARG00000090764	3.16167	4.468	0.498944	2.08259e-09	1.79781e-08
ENSDARG00000098475	0.746333	1.054	0.497983	0.00890952	0.0275833
ENSDARG00000027899	18.39	25.9457	0.496572	3.22296e-20	5.86446e-19
ENSDARG00000099600	5.965	8.41333	0.496155	1.0625e-10	1.03001e-09
ENSDARG00000043479	0.141333	0.199333	0.496081	0.0929487	0.200795
ENSDARG00000058260	0.192667	0.271667	0.495731	0.133827	0.268079
ENSDARG00000096305	0.540667	0.762333	0.495683	0.20475	0.37104
ENSDARG00000114306	0.171667	0.242	0.495397	0.304025	0.496568
ENSDARG00000001558	0.584667	0.824	0.49503	0.010269	0.0312728
MSTRG.24022	3.17367	4.47167	0.494662	0.00187258	0.00687628
MSTRG.16880	4.56433	6.42933	0.494265	0.00309033	0.0107923
ENSDARG00000089828	6.34167	8.93267	0.494229	7.46108e-11	7.3428e-10
ENSDARG00000099841	0.517333	0.728667	0.494165	0.0762382	0.170841
ENSDARG00000020493	3.23367	4.554	0.493963	1.37746e-07	9.84589e-07
ENSDARG00000030687	16.3803	23.0663	0.493824	4.75592e-60	3.08864e-58
ENSDARG00000043646	3.783	5.32667	0.493702	4.94115e-07	3.30477e-06
ENSDARG00000076659	3.231	4.54833	0.493357	9.22181e-06	5.15976e-05
MSTRG.20740	5.03667	7.08867	0.493045	0.000306595	0.00132645
ENSDARG00000062082	7.93933	11.1737	0.493013	3.42882e-20	6.21075e-19
ENSDARG00000039929	405.2	570.058	0.492473	2.22775e-95	2.72376e-93
ENSDARG00000063212	1.942	2.732	0.492414	0.00126712	0.00483986
ENSDARG00000104810	0.661333	0.929333	0.490819	0.0727807	0.164338
MSTRG.10936	2.28667	3.21267	0.490525	9.8141e-10	8.72348e-09
ENSDARG00000070214	0.296333	0.416333	0.490518	0.0731878	0.16521
ENSDARG00000042188	2.11033	2.96367	0.489912	0.00741159	0.0234254
ENSDARG00000074184	2.797	3.92733	0.48967	2.9249e-12	3.21968e-11
ENSDARG00000003200	0.115667	0.162333	0.488986	0.306853	0.499588
ENSDARG00000111789	0.346333	0.486	0.488795	0.0100171	0.0305873
ENSDARG00000026787	1.51767	2.12933	0.488547	0.000308151	0.00133246
MSTRG.11221	1.17433	1.64633	0.487414	0.0131697	0.0388429
ENSDARG00000031015	1.577	2.21	0.486864	0.000633383	0.00256478
ENSDARG00000012135	4.13533	5.78967	0.485477	6.55485e-08	4.86317e-07
ENSDARG00000096948	2.3	3.22	0.485427	0.0347621	0.0892001
ENSDARG00000088171	1.68167	2.35433	0.485427	0.0224245	0.0614923
ENSDARG00000003977	1.562	2.18667	0.485339	7.48959e-05	0.000365243
ENSDARG00000023645	7.494	10.4897	0.485161	2.1649e-12	2.40518e-11
MSTRG.25944	2.36033	3.30233	0.484495	3.42226e-13	4.02607e-12
ENSDARG00000010655	7.69133	10.7477	0.482718	1.73336e-16	2.55777e-15
ENSDARG00000012035	6.617	9.24633	0.482704	6.32759e-09	5.22877e-08
MSTRG.19518	2.009	2.807	0.482551	0.0155072	0.0447891
ENSDARG00000093336	1.16867	1.63267	0.482367	0.21509	0.385406
ENSDARG00000055722	9.12667	12.75	0.482337	1.59052e-33	5.2141e-32
MSTRG.15486	6.72567	9.39533	0.482267	2.00153e-09	1.73033e-08
ENSDARG00000110361	3.461	4.83467	0.482227	0.00227242	0.00819013
ENSDARG00000060678	0.438333	0.611333	0.479931	0.019214	0.0539477
ENSDARG00000037537	4.49767	6.27267	0.479902	6.17923e-09	5.10793e-08
ENSDARG00000010773	10.698	14.9197	0.479874	2.85135e-29	7.99178e-28
ENSDARG00000089390	3.385	4.72067	0.479835	1.70931e-08	1.35098e-07
ENSDARG00000041348	0.254333	0.354667	0.479743	0.209844	0.378184
MSTRG.8139	1.43133	1.99467	0.478788	0.00225877	0.00814829
ENSDARG00000051962	2.958	4.122	0.478722	8.95958e-08	6.54396e-07
ENSDARG00000100439	0.946333	1.31867	0.47866	0.131994	0.265094
ENSDARG00000077330	0.537	0.748	0.478116	0.000325386	0.00139992
ENSDARG00000076972	10.19	14.193	0.478026	7.896e-19	1.33347e-17
ENSDARG00000020149	0.213	0.296667	0.477989	0.237346	0.413896
ENSDARG00000101757	0.183667	0.255667	0.477174	0.132745	0.266356
ENSDARG00000092849	1.322	1.83933	0.476461	0.000110758	0.000523721
ENSDARG00000031720	26.878	37.396	0.476458	5.14452e-83	5.10382e-81
MSTRG.22921	0.430333	0.598667	0.476298	0.0286665	0.0758825
ENSDARG00000113348	1.46467	2.037	0.475874	0.0150272	0.043587
ENSDARG00000035610	10.7167	14.8967	0.475133	5.83181e-09	4.84079e-08
ENSDARG00000097606	31.542	43.788	0.473261	5.24664e-26	1.2869e-24
ENSDARG00000070874	3.225	4.476	0.472911	2.32533e-05	0.000122606
ENSDARG00000041350	2.19333	3.04267	0.472211	0.0312743	0.0815692
ENSDARG00000076767	1.65	2.28867	0.472041	0.00383948	0.0131011
ENSDARG00000069878	2.03767	2.82533	0.471503	0.000687346	0.00276879
ENSDARG00000090408	0.464	0.643333	0.471442	0.121622	0.248619
ENSDARG00000071581	1.03567	1.43567	0.471161	0.010162	0.0309904
MSTRG.12664	0.676333	0.937333	0.470828	0.12629	0.255977
ENSDARG00000025914	3.657	5.06733	0.470566	0.00422172	0.0142552
ENSDARG00000036116	41.1467	57.005	0.470313	2.05652e-29	5.79253e-28
ENSDARG00000054805	1.86667	2.58367	0.468956	0.0199915	0.0557566
ENSDARG00000007349	1.49167	2.06433	0.468751	0.00943992	0.0290284
ENSDARG00000018773	1.554	2.14633	0.465888	7.07749e-07	4.62769e-06
ENSDARG00000010953	34.408	47.467	0.464181	1.20861e-46	5.64583e-45
ENSDARG00000076850	59.1127	81.5347	0.463946	2.63923e-101	3.63486e-99
ENSDARG00000054867	17.4657	24.0887	0.463833	3.38303e-25	7.99515e-24
ENSDARG00000114181	2.64567	3.64767	0.463343	0.00234594	0.00842221
ENSDARG00000114738	2.64567	3.64767	0.463343	0.00234594	0.00842221
ENSDARG00000079229	8.356	11.5203	0.463298	2.30846e-07	1.60907e-06
ENSDARG00000062752	7.33467	10.1103	0.463027	4.79777e-24	1.0626e-22
ENSDARG00000053950	16.8377	23.2087	0.462971	3.43289e-14	4.32295e-13
ENSDARG00000045909	2.27733	3.13533	0.461273	0.132557	0.266092
MSTRG.11012	4.52	6.22033	0.460669	0.00409173	0.0138756
MSTRG.17548	1.4	1.92567	0.459931	0.0385757	0.0972981
ENSDARG00000044811	19.4983	26.8167	0.459779	2.33327e-21	4.52383e-20
ENSDARG00000006288	0.834	1.14633	0.458907	0.0345235	0.0887018
ENSDARG00000021241	0.252	0.346333	0.458738	0.124378	0.252899
MSTRG.6835	0.991667	1.36267	0.458506	0.0375522	0.0950967
MSTRG.26629	1.15067	1.58067	0.458063	0.00409772	0.0138881
ENSDARG00000057652	5.989	8.22633	0.457934	1.77946e-20	3.29289e-19
ENSDARG00000030095	1.14067	1.56667	0.457821	7.14276e-05	0.000349396
ENSDARG00000088072	5.02533	6.901	0.457586	8.84769e-16	1.2421e-14
ENSDARG00000035649	0.569333	0.781667	0.45728	0.125248	0.254316
ENSDARG00000019861	42.7397	58.676	0.457195	1.06186e-57	6.45846e-56
ENSDARG00000061723	0.205667	0.282333	0.457091	0.150387	0.293403
ENSDARG00000075383	1.04	1.42767	0.457076	0.00933504	0.0287465
ENSDARG00000070485	0.947	1.3	0.457075	0.100565	0.213933
ENSDARG00000033978	7.56367	10.3823	0.456973	3.16646e-12	3.4744e-11
ENSDARG00000099345	1.629	2.23533	0.456503	2.33554e-06	1.42342e-05
ENSDARG00000088402	0.752333	1.03233	0.456465	0.171473	0.32417
ENSDARG00000021611	3.83567	5.26233	0.456225	9.02054e-06	5.05184e-05
ENSDARG00000103313	0.466667	0.64	0.455679	0.0410401	0.102361
ENSDARG00000079145	2.84267	3.89833	0.455613	5.02245e-07	3.35166e-06
ENSDARG00000030871	19.483	26.709	0.45511	3.11003e-29	8.68634e-28
ENSDARG00000059855	0.271667	0.372333	0.454757	0.100857	0.214348
MSTRG.27982	3.48567	4.777	0.45467	0.0430897	0.106564
ENSDARG00000042840	17.3947	23.8293	0.454094	1.64656e-37	6.10806e-36
ENSDARG00000062156	0.908333	1.24433	0.454079	0.0285859	0.0756941
ENSDARG00000033840	0.131667	0.180333	0.453776	0.010651	0.0322925
ENSDARG00000088411	0.174333	0.238667	0.453149	0.173074	0.326322
MSTRG.8823	5.62067	7.69433	0.453055	6.32474e-12	6.75428e-11
ENSDARG00000038559	75.058	102.702	0.452382	6.92497e-44	3.05617e-42
ENSDARG00000038858	14.337	19.614	0.452141	2.55262e-17	3.95672e-16
ENSDARG00000041779	49.03	67.0737	0.452082	1.57587e-52	8.41075e-51
ENSDARG00000103450	1.06667	1.45867	0.451541	0.0441941	0.108837
ENSDARG00000076634	3.37833	4.619	0.451269	0.00022157	0.000982187
ENSDARG00000055426	2.36233	3.22967	0.451173	0.00266404	0.00944815
MSTRG.17438	4.74767	6.487	0.450333	0.00379929	0.0129769
ENSDARG00000090369	2.219	3.031	0.449884	0.00108916	0.00421182
ENSDARG00000054418	2.11	2.88133	0.449494	0.0028417	0.0100071
ENSDARG00000103600	1.08767	1.485	0.449226	0.00939096	0.0289038
ENSDARG00000027500	6.57533	8.97567	0.448955	1.44992e-18	2.40455e-17
ENSDARG00000104374	3.854	5.259	0.448432	4.57297e-16	6.55815e-15
ENSDARG00000061274	0.318333	0.434333	0.448264	0.146774	0.287689
ENSDARG00000033009	59.515	81.1843	0.447948	6.0544e-53	3.25309e-51
ENSDARG00000060380	24.4293	33.3213	0.447832	4.73135e-28	1.27539e-26
ENSDARG00000014273	24.3627	33.223	0.44751	1.71028e-30	5.0227e-29
ENSDARG00000071361	7.33567	10.003	0.447433	2.03432e-10	1.91704e-09
ENSDARG00000061899	0.450667	0.614333	0.446961	0.0865066	0.189354
ENSDARG00000003779	1.7	2.31633	0.446308	1.43009e-07	1.01936e-06
ENSDARG00000076443	0.382667	0.521333	0.446118	0.00611327	0.019773
ENSDARG00000052816	2.64733	3.60367	0.444926	0.00106006	0.00411122
ENSDARG00000016649	16.4187	22.3487	0.444852	4.10355e-17	6.26752e-16
ENSDARG00000076919	0.478	0.65	0.443429	0.000578866	0.00236642
ENSDARG00000011845	0.767333	1.04333	0.443275	0.0802703	0.177979
MSTRG.25623	2.39633	3.258	0.443158	0.00720102	0.0228533
ENSDARG00000052696	11.811	16.0437	0.441873	1.98425e-09	1.71725e-08
MSTRG.15595	2.547	3.45833	0.441278	0.000162153	0.000738612
ENSDARG00000079486	0.464	0.63	0.441227	0.113354	0.23476
ENSDARG00000097897	3.32433	4.513	0.441022	9.85693e-20	1.75361e-18
ENSDARG00000077083	14.3667	19.501	0.440823	1.60827e-14	2.07207e-13
ENSDARG00000071017	16.945	22.9737	0.439121	1.20906e-21	2.38272e-20
ENSDARG00000054929	0.532333	0.721667	0.439003	0.128325	0.259203
ENSDARG00000105648	3.69367	5.00367	0.437932	1.04905e-06	6.7092e-06
ENSDARG00000003206	72.148	97.7227	0.437734	6.77824e-44	2.99693e-42
ENSDARG00000104949	4.88467	6.616	0.437699	5.18647e-09	4.32459e-08
ENSDARG00000071095	5.13567	6.954	0.437292	5.65395e-14	7.04217e-13
ENSDARG00000029688	0.588333	0.796333	0.436739	0.0546244	0.129567
ENSDARG00000101762	0.759	1.02733	0.436733	0.0815625	0.18031
ENSDARG00000038114	3.072	4.15667	0.436249	0.000147193	0.00067651
ENSDARG00000052039	0.765333	1.03533	0.435935	0.339758	0.537606
ENSDARG00000060564	3.76933	5.09633	0.43515	7.09105e-06	4.0373e-05
ENSDARG00000096849	12.079	16.3307	0.435083	5.82117e-06	3.36465e-05
ENSDARG00000079915	0.59	0.797667	0.435071	0.0369606	0.0937771
ENSDARG00000028017	5.59533	7.55633	0.433462	7.2614e-06	4.12645e-05
ENSDARG00000009534	44.2763	59.7937	0.433457	3.25422e-52	1.72531e-50
ENSDARG00000113076	2.90633	3.92367	0.433002	1.23192e-05	6.7757e-05
ENSDARG00000090673	0.922667	1.24533	0.432651	0.0601552	0.140257
ENSDARG00000063908	46242.6	62394.8	0.432205	3.45163e-112	5.51433e-110
ENSDARG00000058835	0.998667	1.34733	0.432032	0.00191826	0.00702572
ENSDARG00000074589	5.84233	7.88133	0.431895	2.47373e-23	5.32618e-22
ENSDARG00000103464	10.1327	13.669	0.431894	1.68581e-11	1.75038e-10
ENSDARG00000102744	175.771	237.101	0.431805	2.55421e-54	1.41035e-52
ENSDARG00000074903	2.22667	3.002	0.431038	0.000107746	0.000510686
ENSDARG00000039579	272.255	366.961	0.430667	1.97517e-87	2.13211e-85
ENSDARG00000023600	0.876333	1.181	0.430457	0.0211337	0.0583898
ENSDARG00000021688	0.913	1.22967	0.429581	0.00891248	0.027587
ENSDARG00000068851	0.826667	1.11333	0.429508	0.0402856	0.100826
ENSDARG00000052565	0.307333	0.413667	0.428664	0.123751	0.251853
ENSDARG00000071086	1.39	1.87067	0.428468	0.00461696	0.0154505
ENSDARG00000099645	3.81467	5.13267	0.428152	6.79585e-05	0.000333858
ENSDARG00000039269	16.1897	21.7807	0.427975	1.15559e-20	2.16348e-19
ENSDARG00000071233	8.33967	11.2177	0.427711	1.39563e-13	1.68573e-12
ENSDARG00000011404	5.61867	7.55733	0.427649	1.53284e-06	9.55844e-06
ENSDARG00000062971	31.3227	42.1283	0.427584	2.46817e-42	1.05244e-40
ENSDARG00000055359	0.995333	1.33867	0.427545	0.00347788	0.0119747
ENSDARG00000013110	13.4947	18.148	0.427421	2.58572e-11	2.64353e-10
ENSDARG00000013414	1.28067	1.722	0.42719	0.00189762	0.0069586
ENSDARG00000069450	17.6533	23.7343	0.427035	7.03526e-23	1.47759e-21
ENSDARG00000019063	0.100667	0.135333	0.426931	0.0366903	0.0932492
ENSDARG00000104458	16.6777	22.4187	0.426783	6.83845e-11	6.74667e-10
ENSDARG00000028106	52.719	70.8343	0.426126	5.80676e-23	1.22602e-21
ENSDARG00000069421	29.3117	39.3713	0.425671	4.00642e-17	6.12699e-16
ENSDARG00000060797	239.714	321.775	0.424738	2.82475e-160	8.35706e-158
ENSDARG00000112931	58.5307	78.5667	0.424725	1.21791e-35	4.24216e-34
MSTRG.15476	2.952	3.96233	0.424658	0.0043887	0.0147505
ENSDARG00000101873	3.707	4.972	0.423574	0.00221971	0.00801703
ENSDARG00000045465	3.016	4.04433	0.423265	1.83637e-07	1.29584e-06
ENSDARG00000095825	0.703	0.942667	0.423223	0.0896996	0.194954
ENSDARG00000056624	6.04233	8.1	0.422816	0.00173774	0.00643238
ENSDARG00000068436	80.6203	108.062	0.422644	8.98043e-18	1.4309e-16
ENSDARG00000001929	30.9893	41.5287	0.422336	3.3055e-45	1.49741e-43
ENSDARG00000075139	1.71967	2.30367	0.421803	4.96182e-05	0.000248184
ENSDARG00000018765	6.05567	8.112	0.421772	5.02046e-10	4.56066e-09
MSTRG.3984	2.38967	3.20067	0.421563	0.0402835	0.100826
ENSDARG00000019976	5.21967	6.99067	0.421472	9.8291e-12	1.03673e-10
ENSDARG00000032043	0.592333	0.792667	0.420305	0.0437722	0.107962
ENSDARG00000089586	2.75967	3.69233	0.420039	3.5248e-05	0.000180527
ENSDARG00000024047	43.0527	57.578	0.419415	4.22029e-31	1.26895e-29
ENSDARG00000009390	5.27933	7.05333	0.417949	5.74229e-07	3.80134e-06
ENSDARG00000062385	10.4153	13.9083	0.417241	6.50043e-11	6.42641e-10
ENSDARG00000098526	0.453333	0.605333	0.417158	0.108679	0.227278
ENSDARG00000060893	0.264667	0.353333	0.416853	0.122855	0.250498
ENSDARG00000045797	16.7613	22.371	0.416493	2.24511e-07	1.56948e-06
ENSDARG00000032264	0.296333	0.395333	0.415849	0.264879	0.449894
ENSDARG00000028663	17.2513	23.0073	0.415386	1.95462e-31	5.92919e-30
ENSDARG00000059020	3.09033	4.12	0.414882	0.0131609	0.0388218
ENSDARG00000063276	0.523333	0.697667	0.414808	0.00560672	0.0183301
ENSDARG00000098021	0.836	1.11433	0.414606	0.046366	0.113275
ENSDARG00000044938	3.59533	4.79233	0.414603	1.1826e-05	6.52391e-05
MSTRG.27127	8.03333	10.7077	0.414573	4.28748e-17	6.54011e-16
ENSDARG00000042107	0.135333	0.180333	0.414149	0.143945	0.283536
ENSDARG00000038585	11.3113	15.0713	0.414038	2.93864e-12	3.23331e-11
ENSDARG00000058100	15.0833	20.096	0.413953	2.56431e-14	3.26001e-13
ENSDARG00000104408	1.655	2.20467	0.413729	0.00039369	0.00166744
ENSDARG00000009242	1.10133	1.467	0.413618	0.261921	0.446112
ENSDARG00000030957	18.3027	24.3777	0.413506	1.00643e-18	1.68423e-17
ENSDARG00000008808	2.855	3.80133	0.413015	3.86189e-06	2.2834e-05
ENSDARG00000100398	0.233333	0.310667	0.412975	0.212896	0.38236
ENSDARG00000102215	0.898667	1.195	0.411153	0.0337284	0.0869758
ENSDARG00000110040	0.922667	1.22667	0.410862	0.00765093	0.0241119
ENSDARG00000057248	8.863	11.781	0.410595	8.2138e-06	4.62272e-05
ENSDARG00000057649	1.22733	1.63067	0.409935	0.00307682	0.0107545
ENSDARG00000016875	64.9253	86.0583	0.406533	9.04701e-81	8.6721e-79
ENSDARG00000046010	4.476	5.93033	0.405903	2.43967e-13	2.89857e-12
MSTRG.2511	1.57067	2.081	0.4059	0.00666272	0.0213257
ENSDARG00000044175	1.00167	1.327	0.405766	0.0401605	0.100575
ENSDARG00000098958	0.984667	1.30433	0.405605	0.0833787	0.183563
ENSDARG00000033201	182.966	242.213	0.404701	1.8477e-57	1.11252e-55
ENSDARG00000007709	3.347	4.43033	0.404547	8.52698e-06	4.78774e-05
ENSDARG00000096000	0.425333	0.563	0.404541	0.110803	0.230653
ENSDARG00000103527	0.336333	0.445	0.403914	0.160394	0.308422
ENSDARG00000097346	4.12967	5.45933	0.402699	0.00965244	0.0296097
ENSDARG00000002897	6.19133	8.17867	0.401616	3.50082e-15	4.7344e-14
ENSDARG00000101911	8.851	11.6907	0.401445	2.33321e-09	2.00549e-08
MSTRG.21071	99.388	131.272	0.401416	3.53684e-42	1.4922e-40
ENSDARG00000008200	15.436	20.3877	0.401398	6.13029e-19	1.04041e-17
MSTRG.21035	239.832	316.727	0.401217	1.71762e-129	3.84684e-127
ENSDARG00000089129	0.532	0.702333	0.40073	0.164288	0.31423
MSTRG.16917	39.4703	52.081	0.399988	5.0077e-38	1.88984e-36
ENSDARG00000054319	0.571333	0.753667	0.399594	0.0772565	0.172511
ENSDARG00000071833	0.822333	1.08433	0.399013	0.0765165	0.171224
ENSDARG00000057995	2.89933	3.82267	0.398858	0.0125003	0.0371244
ENSDARG00000062315	12.4053	16.354	0.398683	1.31913e-31	4.02695e-30
ENSDARG00000032532	9.627	12.6893	0.398458	3.5415e-23	7.53718e-22
ENSDARG00000039452	108.213	142.625	0.398354	5.89129e-122	1.09441e-119
ENSDARG00000042213	60.8387	80.169	0.398056	1.72206e-75	1.53411e-73
ENSDARG00000102797	2.874	3.78567	0.397487	0.0796131	0.176849
ENSDARG00000078441	3.69967	4.87267	0.397316	8.92357e-12	9.44126e-11
ENSDARG00000103743	0.345	0.454333	0.397155	0.0165962	0.0474765
ENSDARG00000032639	0.394333	0.519	0.396319	0.163948	0.313756
ENSDARG00000078500	22.0427	29.006	0.396053	4.7566e-18	7.68625e-17
MSTRG.12279	16.1693	21.276	0.395967	3.74813e-09	3.16602e-08
ENSDARG00000025671	1.05633	1.38967	0.395674	0.00104203	0.00405112
MSTRG.15769	2.521	3.313	0.394142	0.000215054	0.00095599
ENSDARG00000042839	2.97333	3.907	0.39398	0.00181457	0.00668683
ENSDARG00000045175	1.84633	2.42433	0.392925	0.011222	0.0338014
ENSDARG00000093699	3.65333	4.797	0.392919	0.00658842	0.0211146
[truncated: 15,811 more rows]

## Sheet: overexpression
id	wt_mean	OE_mean	log2(fc)	PValue	FDR
ENSDARG00000076520	0.119333	3.72767	4.9652	6.31441e-19	5.53006e-17
ENSDARG00000095673	0.772	15.4853	4.32616	9.08376e-44	3.16092e-41
ENSDARG00000094706	0.275	5.33833	4.27889	6.05055e-09	1.79782e-07
ENSDARG00000093857	1.305	23.686	4.18191	1.25399e-62	1.01491e-59
MSTRG.149	0.0273333	0.484667	4.14826	0.000976519	0.00873503
ENSDARG00000058285	61.1883	1083.79	4.14668	0	0
ENSDARG00000102161	0.0163333	0.248333	3.92639	0.000246788	0.00264612
MSTRG.19862	0.618333	6.53533	3.4018	2.9177e-05	0.000407142
ENSDARG00000093779	0.799	7.93133	3.3113	6.41166e-10	2.18415e-08
ENSDARG00000004187	6.887	62.526	3.18251	1.83684e-166	8.62247e-163
ENSDARG00000028396	23.0517	200.77	3.1226	0	0
ENSDARG00000010023	0.0626667	0.527667	3.07386	0.0103602	0.0622222
ENSDARG00000055856	0.111667	0.860667	2.94626	0.00455726	0.0317117
ENSDARG00000092022	0.306667	2.32367	2.92166	6.13927e-08	1.49862e-06
ENSDARG00000116047	0.339667	2.53333	2.89885	2.73473e-18	2.23647e-16
ENSDARG00000093936	0.925	6.77667	2.87305	2.29606e-22	2.61606e-20
ENSDARG00000088423	1.62533	10.953	2.75252	0.265216	0.613879
ENSDARG00000088048	0.840667	5.54433	2.72141	0.114105	0.365377
ENSDARG00000104576	0.320667	2.02433	2.6583	1.02012e-11	4.21536e-10
ENSDARG00000115199	1.68433	10.596	2.65327	9.49355e-26	1.35868e-23
MSTRG.19984	0.262667	1.61967	2.62439	0.0657875	0.25388
ENSDARG00000024789	0.675667	4.156	2.62081	6.64206e-18	5.23141e-16
ENSDARG00000091906	0.111667	0.672333	2.58998	0.0340256	0.157767
ENSDARG00000103264	0.299	1.784	2.5769	0.00486097	0.0334349
ENSDARG00000026049	0.473667	2.78467	2.55556	3.92426e-10	1.38123e-08
MSTRG.17352	0.211333	1.23133	2.54263	6.73055e-05	0.000847013
ENSDARG00000057687	8.33967	48.5197	2.54051	3.67693e-117	9.58902e-114
ENSDARG00000057911	46.5907	269.952	2.53459	1.13018e-243	8.84211e-240
ENSDARG00000052039	0.304	1.756	2.53015	1.36336e-05	0.000206848
ENSDARG00000057738	0.216	1.24567	2.52781	8.33887e-08	1.99106e-06
ENSDARG00000028804	2.289	13.098	2.51656	3.76075e-26	5.51678e-24
ENSDARG00000102798	0.547333	3.05467	2.48052	2.79703e-28	4.55897e-26
ENSDARG00000030449	0.0826667	0.456667	2.46576	0.000677094	0.00633403
ENSDARG00000010729	1.264	6.76333	2.41974	1.76926e-55	1.12233e-52
ENSDARG00000011023	2.014	10.5327	2.38674	1.92306e-25	2.70276e-23
ENSDARG00000033355	1.104	5.67067	2.36078	3.74568e-16	2.46952e-14
ENSDARG00000068194	5.10933	25.5203	2.32044	4.21064e-50	2.01689e-47
ENSDARG00000097299	0.121	0.595667	2.2995	0.00931434	0.0570801
ENSDARG00000100465	0.0326667	0.159	2.28314	0.0108323	0.0643656
ENSDARG00000113057	0.211	0.999333	2.24372	0.18924	0.509656
ENSDARG00000103184	0.0443333	0.209667	2.24163	0.0445445	0.192012
ENSDARG00000062794	0.1	0.47	2.23266	0.0532548	0.217646
ENSDARG00000114814	1.20133	5.639	2.2308	9.9949e-05	0.00119743
ENSDARG00000039269	12.5223	58.1973	2.21645	8.33308e-129	2.44482e-125
ENSDARG00000096311	0.131	0.608	2.2145	0.00780894	0.0494026
ENSDARG00000100815	1.78633	8.27033	2.21094	0.00417274	0.0294021
ENSDARG00000038785	5.32167	24.6027	2.20886	6.09025e-72	5.95601e-69
ENSDARG00000088204	0.041	0.187667	2.19448	0.00844273	0.0526599
ENSDARG00000105562	0.214667	0.971667	2.17836	0.00114997	0.00998557
ENSDARG00000097539	0.02	0.0903333	2.17526	0.0189162	0.100063
MSTRG.12385	0.148	0.663	2.16341	0.249331	0.592372
ENSDARG00000091260	3.77867	16.7907	2.15171	1.48288e-27	2.32031e-25
ENSDARG00000069027	0.756333	3.355	2.14922	5.84669e-08	1.43244e-06
ENSDARG00000039647	0.037	0.164	2.1481	0.0536895	0.218572
ENSDARG00000092660	0.201333	0.891667	2.14692	0.000165227	0.00186534
ENSDARG00000024204	0.701667	3.10533	2.14589	1.17495e-11	4.79604e-10
ENSDARG00000074396	0.0433333	0.190333	2.13498	0.0501379	0.208872
ENSDARG00000070213	0.130333	0.570667	2.13044	0.032299	0.151594
ENSDARG00000094935	0.764333	3.323	2.12021	1.13305e-05	0.00017542
ENSDARG00000018524	6.038	26.1873	2.11673	1.13993e-111	2.43229e-108
ENSDARG00000004745	3.367	14.582	2.11465	5.48084e-39	1.69264e-36
MSTRG.16263	3.212	13.8253	2.10577	8.8603e-31	1.65048e-28
MSTRG.21328	0.190333	0.819	2.10534	0.0819041	0.293692
MSTRG.16124	2.13533	9.05667	2.08452	6.97916e-36	1.72429e-33
ENSDARG00000061011	0.201	0.848333	2.07744	0.0264488	0.130142
ENSDARG00000105316	0.027	0.112333	2.05675	0.100976	0.338378
ENSDARG00000052633	0.142	0.585667	2.04419	0.548428	0.870724
ENSDARG00000095026	0.146	0.602	2.0438	0.10161	0.339584
ENSDARG00000098925	0.402667	1.66	2.04353	0.00102749	0.00910048
ENSDARG00000019907	0.191667	0.780333	2.02549	0.0119783	0.069849
ENSDARG00000017722	0.198667	0.805667	2.01983	0.00253147	0.0195641
ENSDARG00000000796	15.8193	63.6297	2.00801	4.18561e-141	1.40344e-137
ENSDARG00000076697	0.0926667	0.371667	2.00389	0.0215818	0.110745
ENSDARG00000101138	0.318333	1.27633	2.0034	0.000522807	0.00505179
ENSDARG00000041691	1.29767	5.19767	2.00194	2.92768e-20	2.83948e-18
ENSDARG00000063307	0.643667	2.57733	2.00149	8.21527e-11	3.06551e-09
ENSDARG00000056998	0.753	3.006	1.99712	6.26944e-14	3.26275e-12
ENSDARG00000088593	0.291	1.15533	1.98922	3.13105e-05	0.000433307
ENSDARG00000007184	1.923	7.63467	1.98921	2.54576e-59	1.81065e-56
ENSDARG00000074120	3.923	15.511	1.98326	4.78479e-21	4.86164e-19
ENSDARG00000018587	0.0946667	0.372	1.97437	0.0171452	0.0924452
ENSDARG00000054510	1.382	5.39467	1.96478	1.61832e-22	1.86766e-20
ENSDARG00000104023	0.141667	0.551667	1.9613	0.0533861	0.217983
ENSDARG00000088825	0.0493333	0.192	1.96047	0.02827	0.137064
ENSDARG00000019507	1.32333	5.11333	1.95009	1.12114e-14	6.29527e-13
ENSDARG00000016454	0.0563333	0.217667	1.95006	0.0737778	0.273733
ENSDARG00000057683	0.975667	3.76	1.94627	1.6091e-15	9.96496e-14
ENSDARG00000105443	0.0453333	0.174667	1.94596	0.0105504	0.0630581
ENSDARG00000037618	4.008	15.436	1.94534	8.01555e-25	1.05693e-22
ENSDARG00000045886	25.479	98.0803	1.94466	6.79471e-216	3.98697e-212
ENSDARG00000075864	0.111	0.426667	1.94255	3.51518e-06	6.11147e-05
ENSDARG00000054196	0.216	0.83	1.94208	0.00310829	0.0231089
ENSDARG00000073950	0.314333	1.20633	1.94026	0.00179301	0.0146023
ENSDARG00000061265	0.154667	0.589667	1.93074	0.0100533	0.0608306
ENSDARG00000043249	8.889	33.8607	1.92952	1.01484e-53	5.67128e-51
ENSDARG00000101090	0.468	1.782	1.92892	8.08023e-12	3.41099e-10
ENSDARG00000038668	4.80333	18.2617	1.92671	2.53926e-35	6.20823e-33
ENSDARG00000098315	0.551667	2.09567	1.92554	1.28226e-07	2.96803e-06
MSTRG.246	0.789	2.989	1.92157	0.0365338	0.165826
ENSDARG00000103914	0.394	1.48667	1.91581	0.000796129	0.00731495
ENSDARG00000074777	0.0336667	0.127	1.91544	0.0539497	0.219289
MSTRG.10999	0.925667	3.46933	1.90609	6.80191e-15	3.94191e-13
ENSDARG00000035719	4.02967	15.043	1.90036	3.20658e-25	4.35038e-23
ENSDARG00000018856	2.653	9.87667	1.8964	9.82625e-18	7.63682e-16
ENSDARG00000035990	22.9633	85.2213	1.89188	1.07773e-146	4.21591e-143
ENSDARG00000056101	0.119333	0.440333	1.8836	0.0144079	0.0809013
ENSDARG00000021924	0.65	2.39133	1.8793	2.09185e-07	4.64062e-06
ENSDARG00000077726	2.26133	8.304	1.87663	4.94294e-30	8.78908e-28
ENSDARG00000102514	2.68833	9.854	1.874	1.07221e-09	3.56457e-08
ENSDARG00000087188	7.654	27.9767	1.86994	4.4871e-61	3.29115e-58
ENSDARG00000029688	0.729	2.65933	1.86707	5.12784e-08	1.27674e-06
MSTRG.1859	0.411	1.49633	1.86422	1.27558e-07	2.95548e-06
ENSDARG00000062165	0.03	0.109	1.86129	0.0370921	0.167647
ENSDARG00000015072	0.114333	0.415	1.85987	0.0393651	0.175254
MSTRG.3036	0.459333	1.665	1.85791	0.00119213	0.0102643
ENSDARG00000032705	0.177	0.637	1.84754	0.0096648	0.0589507
ENSDARG00000003820	8.084	29.0493	1.84536	3.86882e-100	6.48608e-97
ENSDARG00000087227	1.15367	4.11833	1.83583	1.18693e-09	3.91271e-08
ENSDARG00000098647	0.201667	0.719667	1.83536	0.067945	0.259391
ENSDARG00000055412	9.59533	34.1833	1.83289	9.2953e-20	8.76185e-18
ENSDARG00000007751	0.098	0.349	1.83237	0.0574211	0.229128
ENSDARG00000090337	0.419	1.49067	1.83094	2.16447e-08	5.79934e-07
ENSDARG00000110963	0.652	2.309	1.82432	2.1191e-16	1.42514e-14
ENSDARG00000067608	0.228	0.804333	1.81876	0.0783366	0.285193
ENSDARG00000112909	0.108333	0.381	1.81431	0.0179888	0.0960671
ENSDARG00000078619	0.276333	0.970333	1.81207	0.000147292	0.00168885
ENSDARG00000079585	0.400333	1.396	1.80203	9.9868e-06	0.000156999
ENSDARG00000068480	0.177667	0.619333	1.80154	0.00010196	0.0012191
ENSDARG00000036755	1.567	5.46233	1.80151	0.583231	0.886364
ENSDARG00000045094	0.134667	0.469	1.8002	0.0678704	0.259191
ENSDARG00000045705	0.271	0.940667	1.79539	0.131591	0.402524
ENSDARG00000092934	0.327333	1.13367	1.79216	0.00369274	0.0266111
MSTRG.12919	9.855	34.121	1.79173	1.4499e-92	2.12691e-89
ENSDARG00000079699	0.203667	0.704	1.78937	0.0378962	0.170297
ENSDARG00000070730	0.176	0.606333	1.78454	0.0336311	0.156393
ENSDARG00000037397	1.56433	5.381	1.78233	4.40177e-15	2.60894e-13
ENSDARG00000055723	0.606	2.08367	1.78173	2.66181e-06	4.72582e-05
ENSDARG00000089873	0.458333	1.55633	1.76368	0.00656964	0.0428848
ENSDARG00000077620	0.602333	2.04467	1.76323	0.000100455	0.00120172
ENSDARG00000076182	1.857	6.29433	1.76108	1.18525e-20	1.16886e-18
ENSDARG00000011673	0.419333	1.41	1.74953	0.0171387	0.0924452
ENSDARG00000044091	0.185	0.620667	1.74629	0.0755899	0.278456
ENSDARG00000099101	0.804	2.69467	1.74484	1.05634e-06	2.03391e-05
ENSDARG00000077367	0.462	1.54567	1.74226	0.0272772	0.13315
ENSDARG00000033614	4.72767	15.78	1.7389	9.93491e-40	3.19428e-37
ENSDARG00000014041	1.422	4.74367	1.73808	9.88897e-20	9.24717e-18
ENSDARG00000032929	0.232667	0.775	1.73593	0.153424	0.445171
ENSDARG00000110581	4.81467	15.841	1.71816	1.87925e-34	4.24115e-32
ENSDARG00000031976	0.187	0.61	1.70577	0.00409946	0.0290077
ENSDARG00000092115	19.9737	65.1123	1.70483	4.15954e-96	6.50857e-93
ENSDARG00000027658	1.821	5.92867	1.70298	1.71855e-08	4.73427e-07
MSTRG.21311	0.819667	2.66667	1.70193	3.01752e-06	5.30122e-05
MSTRG.1064	2.65067	8.60533	1.69888	8.98144e-19	7.75013e-17
ENSDARG00000043662	0.335	1.08467	1.69502	0.0058327	0.0389029
ENSDARG00000057099	0.827	2.664	1.68763	2.14844e-07	4.75269e-06
ENSDARG00000071592	0.280333	0.902667	1.68705	0.0386427	0.172956
ENSDARG00000086665	0.0803333	0.257	1.6777	0.0587907	0.233008
ENSDARG00000040041	1.587	5.05333	1.67093	5.64402e-15	3.30351e-13
ENSDARG00000097080	0.0326667	0.104	1.67069	0.090827	0.314564
ENSDARG00000061368	0.739333	2.351	1.66898	8.94428e-07	1.74943e-05
ENSDARG00000099776	15.7277	49.966	1.66764	4.03814e-69	3.79117e-66
ENSDARG00000057013	0.164667	0.522667	1.66634	0.0371133	0.16771
ENSDARG00000079917	0.731	2.319	1.66556	0.00461765	0.0320875
ENSDARG00000019302	1.19333	3.78067	1.66364	1.30329e-07	3.01079e-06
ENSDARG00000088251	3.463	10.8553	1.64831	3.97857e-12	1.73894e-10
ENSDARG00000023771	0.106333	0.332667	1.64548	0.0432074	0.188114
ENSDARG00000058873	0.486	1.51933	1.64441	8.90223e-05	0.00108149
ENSDARG00000004111	2.49	7.78	1.64362	0.00610604	0.0404616
ENSDARG00000036104	0.148333	0.463	1.64217	0.00940938	0.0575724
ENSDARG00000077489	0.246	0.767667	1.64182	0.00053119	0.00512225
ENSDARG00000056367	0.546333	1.69967	1.6374	0.00141576	0.0119144
ENSDARG00000076830	0.108667	0.336	1.62855	0.0688196	0.261921
ENSDARG00000098754	0.203667	0.629333	1.62761	0.000166406	0.00187774
ENSDARG00000086856	2.11467	6.52433	1.6254	1.23598e-10	4.50462e-09
ENSDARG00000099325	0.685333	2.113	1.62442	0.0190514	0.10062
ENSDARG00000079276	2.018	6.216	1.62306	9.73739e-06	0.000153903
ENSDARG00000009459	0.172	0.529667	1.62268	0.0761773	0.279806
ENSDARG00000017047	0.190333	0.58	1.60752	0.0171497	0.0924483
MSTRG.6340	0.493	1.50133	1.60658	0.079847	0.288854
ENSDARG00000107408	0.281	0.854667	1.60479	0.0277709	0.135202
ENSDARG00000100263	0.355	1.076	1.59979	0.0455526	0.195103
ENSDARG00000116871	1.18167	3.58033	1.59927	3.15818e-16	2.09395e-14
ENSDARG00000078241	0.105	0.317667	1.59712	0.0391757	0.174806
ENSDARG00000103056	0.183	0.551333	1.59108	0.0166072	0.0901453
ENSDARG00000069377	0.790667	2.37667	1.5878	0.0031083	0.0231089
ENSDARG00000098591	15.883	47.6003	1.58349	5.02549e-46	1.96589e-43
MSTRG.15148	0.177667	0.532333	1.58316	0.120884	0.37962
MSTRG.22836	0.341	1.02167	1.58308	0.00747559	0.0477831
ENSDARG00000040076	0.993667	2.97667	1.58286	0.000976555	0.00873503
ENSDARG00000098204	0.695667	2.08233	1.58173	4.56794e-21	4.66149e-19
ENSDARG00000031359	1.02767	3.076	1.58168	0.000100279	0.00120023
ENSDARG00000097523	0.0823333	0.246333	1.58106	0.0687995	0.261887
ENSDARG00000069590	0.276667	0.827	1.57974	0.0360102	0.164339
ENSDARG00000075972	0.206667	0.616667	1.57719	0.0336049	0.15631
ENSDARG00000042577	0.698333	2.07733	1.57274	0.0167255	0.0906267
ENSDARG00000037997	1.40567	4.17333	1.56995	7.92321e-10	2.66809e-08
ENSDARG00000098856	0.0293333	0.087	1.56847	0.0378096	0.170038
ENSDARG00000069342	1.06	3.14367	1.56838	3.66381e-10	1.29313e-08
ENSDARG00000091592	2.844	8.43433	1.56835	8.90713e-22	9.67867e-20
ENSDARG00000021688	0.353667	1.04833	1.56764	0.00453669	0.0316154
ENSDARG00000068190	0.196333	0.581333	1.56606	0.0545394	0.220782
ENSDARG00000069912	0.25	0.74	1.5656	0.0497883	0.207935
ENSDARG00000077853	0.312	0.921667	1.5627	0.00714093	0.0459947
ENSDARG00000075041	0.203	0.599333	1.56188	0.20091	0.526783
ENSDARG00000010641	4.08	11.9687	1.55262	3.05427e-34	6.82732e-32
ENSDARG00000035942	0.565333	1.65767	1.55198	3.09905e-05	0.000429639
ENSDARG00000063079	0.440667	1.289	1.54849	1.59961e-05	0.000238832
MSTRG.24662	0.455667	1.33133	1.54682	0.0551672	0.2228
ENSDARG00000044010	0.744	2.17267	1.54609	2.0528e-05	0.000297231
MSTRG.23178	4.83067	14.1047	1.54588	1.52293e-18	1.2951e-16
ENSDARG00000004754	12.583	36.662	1.54281	8.67295e-74	9.69347e-71
ENSDARG00000078088	0.0843333	0.245667	1.54253	0.00146772	0.0122988
ENSDARG00000075626	1.521	4.40567	1.53434	2.55107e-12	1.14705e-10
ENSDARG00000059308	1.97267	5.68333	1.52659	6.59371e-07	1.33185e-05
ENSDARG00000091230	0.224	0.644667	1.52505	0.0409547	0.180907
MSTRG.12318	0.723	2.07433	1.52058	0.00949895	0.0580598
ENSDARG00000059945	0.0226667	0.065	1.51987	0.141501	0.422541
ENSDARG00000056888	0.0326667	0.0936667	1.51972	0.0750238	0.276782
ENSDARG00000040249	0.0556667	0.159333	1.51716	0.293011	0.645934
ENSDARG00000096816	0.400667	1.142	1.51109	0.0584887	0.232204
ENSDARG00000052881	0.520333	1.483	1.51101	0.0102561	0.0617393
ENSDARG00000094132	0.286667	0.817	1.51096	0.0539732	0.219322
ENSDARG00000055534	0.193333	0.550333	1.50922	0.0526251	0.215679
ENSDARG00000099352	0.108	0.307333	1.50877	0.0356321	0.163153
ENSDARG00000069018	0.148	0.421	1.50822	0.0809955	0.291303
ENSDARG00000090052	6.31967	17.886	1.50091	4.0877e-19	3.66192e-17
ENSDARG00000034896	0.078	0.220667	1.50032	0.0599557	0.236627
ENSDARG00000076747	0.297	0.84	1.49993	0.038506	0.172443
ENSDARG00000075177	0.175	0.494333	1.49813	0.106024	0.349162
ENSDARG00000061685	0.148667	0.419333	1.49602	0.0329849	0.154221
ENSDARG00000006892	0.936	2.63567	1.49359	2.06602e-06	3.75321e-05
ENSDARG00000092362	2.09	5.88267	1.49297	6.54682e-11	2.45857e-09
ENSDARG00000079062	0.753333	2.12	1.4927	9.45019e-06	0.000149868
ENSDARG00000010572	1.18733	3.34	1.49212	1.07104e-08	3.0694e-07
ENSDARG00000079497	41.5967	116.981	1.49173	7.28145e-56	4.88294e-53
ENSDARG00000039062	0.479	1.34533	1.48987	1.49993e-05	0.000225239
ENSDARG00000022271	1.26233	3.54033	1.48779	2.40042e-05	0.000342285
ENSDARG00000019250	0.233667	0.653	1.48263	0.0693214	0.263098
ENSDARG00000055854	0.774	2.15967	1.4804	1.15774e-09	3.82183e-08
ENSDARG00000087012	2.43133	6.77233	1.47791	3.089e-27	4.70792e-25
ENSDARG00000015922	3.748	10.431	1.47668	7.99942e-21	8.0237e-19
ENSDARG00000062009	0.372667	1.03667	1.47599	0.0656666	0.253664
ENSDARG00000074287	1.77767	4.94267	1.4753	4.39178e-18	3.51807e-16
ENSDARG00000061746	1.07633	2.988	1.47306	7.7411e-07	1.53585e-05
ENSDARG00000071658	2.187	6.064	1.47132	1.05931e-11	4.35431e-10
ENSDARG00000045946	2.795	7.744	1.47023	3.09989e-23	3.73116e-21
ENSDARG00000087198	0.744333	2.06167	1.46979	0.00260993	0.0200779
ENSDARG00000041869	1.314	3.63933	1.46971	3.08118e-05	0.000427414
ENSDARG00000056805	0.0776667	0.214333	1.46449	0.0677126	0.25863
ENSDARG00000076247	0.253	0.695	1.45788	0.135868	0.411609
ENSDARG00000026454	0.165667	0.455	1.45758	0.0257355	0.1273
ENSDARG00000071091	0.108667	0.298	1.4554	0.0710301	0.267
ENSDARG00000075282	9.295	25.4403	1.45259	1.21928e-84	1.68339e-81
MSTRG.27707	0.647667	1.77033	1.4507	1.84727e-10	6.67036e-09
ENSDARG00000116628	0.925333	2.52333	1.44729	0.122967	0.384155
ENSDARG00000057606	0.33	0.898333	1.44478	0.0295043	0.141789
ENSDARG00000063014	0.525	1.429	1.44462	0.000539306	0.00518985
ENSDARG00000093748	5.233	14.2423	1.44448	9.33691e-11	3.46203e-09
ENSDARG00000057497	7.17833	19.518	1.44308	5.76209e-36	1.45421e-33
ENSDARG00000025903	0.654667	1.77833	1.44169	0.000303056	0.00315573
ENSDARG00000061248	0.133667	0.363	1.44133	0.0659096	0.25421
ENSDARG00000070434	4.31033	11.702	1.44088	4.54752e-17	3.29429e-15
ENSDARG00000098438	25.1717	68.264	1.43932	3.31614e-34	7.34275e-32
ENSDARG00000109630	0.835667	2.26433	1.43809	0.0196683	0.10309
ENSDARG00000068257	1.13867	3.08467	1.43777	1.15718e-08	3.28418e-07
ENSDARG00000062887	0.0776667	0.21	1.43502	0.286875	0.639882
ENSDARG00000054842	0.148333	0.400333	1.43236	0.0879459	0.30833
MSTRG.2896	1.65333	4.45833	1.43113	8.86871e-10	2.95678e-08
ENSDARG00000052470	7.48867	20.189	1.43079	1.62383e-24	2.10569e-22
ENSDARG00000071445	4.30567	11.6077	1.43077	2.94785e-12	1.30792e-10
ENSDARG00000021579	0.912333	2.45867	1.43024	0.000357193	0.00363087
ENSDARG00000062884	0.100333	0.27	1.42816	0.167421	0.471564
ENSDARG00000005800	0.244333	0.656667	1.42631	0.0070247	0.0453207
ENSDARG00000071116	0.827	2.22233	1.42612	6.00903e-05	0.000766928
ENSDARG00000095743	9.068	24.2913	1.42159	2.7883e-37	7.43684e-35
ENSDARG00000016623	1.727	4.62367	1.42077	1.2177e-10	4.45182e-09
ENSDARG00000103576	0.932333	2.48867	1.41646	0.00074142	0.00686464
ENSDARG00000033566	0.178333	0.474667	1.41234	0.0349035	0.160726
ENSDARG00000079204	0.119333	0.317333	1.411	0.0555246	0.223767
ENSDARG00000040133	8.51133	22.6213	1.41023	2.5586e-45	9.53222e-43
MSTRG.6432	0.456333	1.21133	1.40844	0.0965584	0.328215
ENSDARG00000036293	0.229667	0.609333	1.40769	0.112633	0.362885
ENSDARG00000077516	0.0526667	0.139667	1.40703	0.0667372	0.256491
ENSDARG00000101362	23.9153	63.3667	1.40579	6.76472e-38	1.89017e-35
ENSDARG00000039931	14.3577	38.0357	1.40553	5.09116e-33	1.0482e-30
ENSDARG00000008886	0.248667	0.657667	1.40314	0.0754141	0.277916
ENSDARG00000011141	0.398667	1.05367	1.40216	0.0147866	0.0825146
ENSDARG00000035253	2.06433	5.455	1.4019	3.34646e-13	1.63635e-11
ENSDARG00000057169	0.112667	0.297667	1.40164	0.081759	0.29336
ENSDARG00000092731	0.413	1.09067	1.401	0.0633814	0.247237
ENSDARG00000090818	0.473667	1.25067	1.40075	0.0375452	0.169141
MSTRG.9290	0.852	2.245	1.39779	0.0146201	0.0818188
ENSDARG00000011373	4.297	11.2983	1.39471	4.54103e-26	6.57917e-24
ENSDARG00000026165	0.0416667	0.109333	1.39177	0.0997619	0.335268
ENSDARG00000056122	4.23567	11.107	1.39081	1.96601e-25	2.74668e-23
ENSDARG00000093185	0.216	0.565667	1.38892	0.0919823	0.317255
ENSDARG00000095734	0.359	0.939667	1.38817	0.0634179	0.247338
ENSDARG00000029720	2.941	7.66933	1.38279	2.77139e-08	7.30048e-07
ENSDARG00000007344	110.84	288.981	1.3825	7.20818e-77	8.90438e-74
ENSDARG00000100889	0.202	0.525667	1.37979	0.0446866	0.192281
ENSDARG00000102585	0.357667	0.929333	1.37758	0.0310903	0.147265
MSTRG.22958	0.294667	0.765333	1.377	0.106324	0.34971
ENSDARG00000089519	0.11	0.285667	1.37683	0.110521	0.358342
ENSDARG00000025855	9.99467	25.9183	1.37474	4.86521e-31	9.28384e-29
ENSDARG00000107065	0.578667	1.5	1.37416	0.0331493	0.154651
ENSDARG00000070536	0.151667	0.392667	1.3724	0.0741303	0.274596
ENSDARG00000075343	0.191333	0.494667	1.37037	0.0577778	0.230081
ENSDARG00000070162	3.65733	9.454	1.37013	3.20526e-35	7.67661e-33
ENSDARG00000013476	0.273	0.704333	1.36736	0.175078	0.485495
ENSDARG00000104631	0.346667	0.894	1.36673	0.000902309	0.00816741
MSTRG.6726	1.32433	3.4	1.36027	0.000283378	0.00297858
ENSDARG00000029476	0.119667	0.307	1.35922	0.0241545	0.121268
ENSDARG00000001968	0.175333	0.448	1.3534	0.00867841	0.0538431
ENSDARG00000098666	1.14333	2.91967	1.35256	5.02079e-09	1.51469e-07
ENSDARG00000056141	23.7463	60.575	1.35102	2.45571e-55	1.51679e-52
ENSDARG00000043406	0.417667	1.065	1.35043	0.00212822	0.0168584
ENSDARG00000037429	0.932	2.37467	1.34932	2.85154e-05	0.000399335
ENSDARG00000062101	0.421	1.07233	1.34886	0.17522	0.485628
ENSDARG00000059523	0.110667	0.281667	1.34777	0.164388	0.465552
ENSDARG00000051896	0.23	0.585333	1.34762	0.00133735	0.0113481
ENSDARG00000079618	0.277667	0.704667	1.34359	0.0240247	0.120694
ENSDARG00000078731	1.03333	2.62133	1.343	3.89393e-11	1.51065e-09
ENSDARG00000101577	0.654	1.657	1.34121	0.0192005	0.101107
ENSDARG00000078448	0.830667	2.10433	1.34102	7.8507e-07	1.55497e-05
ENSDARG00000044691	0.356	0.899667	1.33751	0.0073779	0.0472488
ENSDARG00000077256	0.136333	0.344333	1.33667	0.0141126	0.0796814
ENSDARG00000097261	0.621333	1.568	1.33549	0.111059	0.359341
MSTRG.21917	20.1217	50.703	1.33332	9.15547e-52	4.57208e-49
ENSDARG00000067912	0.510333	1.28567	1.333	0.0331715	0.154693
ENSDARG00000045574	0.296333	0.745667	1.33131	0.197924	0.523139
ENSDARG00000089314	0.547667	1.378	1.33121	0.0513493	0.212187
ENSDARG00000063361	0.365	0.917667	1.33007	0.00252415	0.0195216
ENSDARG00000094704	0.583	1.46467	1.329	0.0105224	0.0629246
ENSDARG00000095915	0.0846667	0.212667	1.32873	0.204669	0.530771
ENSDARG00000036616	37.4957	93.9567	1.32527	5.978e-53	3.11799e-50
ENSDARG00000102977	1.54733	3.87133	1.32305	4.5369e-06	7.74194e-05
ENSDARG00000052279	3.13733	7.84933	1.32303	1.79379e-09	5.83129e-08
ENSDARG00000045483	0.526333	1.31067	1.31625	0.0648615	0.251339
ENSDARG00000008912	0.788667	1.96267	1.31533	0.000197876	0.00218352
ENSDARG00000078283	0.073	0.181667	1.31533	0.220268	0.554235
ENSDARG00000056376	0.598667	1.486	1.31161	0.033433	0.155665
ENSDARG00000005122	7.20567	17.8693	1.31028	1.92593e-45	7.29088e-43
ENSDARG00000104649	0.0953333	0.236333	1.30977	0.157386	0.452697
ENSDARG00000076856	0.077	0.190333	1.3056	0.00723268	0.0464328
ENSDARG00000074698	0.234333	0.579	1.305	0.105971	0.34912
MSTRG.2844	2.27667	5.62	1.30365	8.00433e-06	0.000129298
ENSDARG00000101939	0.0923333	0.227667	1.302	0.20898	0.537294
ENSDARG00000007490	5.981	14.7467	1.30193	1.71078e-12	7.85788e-11
ENSDARG00000015876	0.0896667	0.221	1.3014	0.230276	0.566903
ENSDARG00000102211	2.23333	5.50333	1.30111	0.000954045	0.00856961
ENSDARG00000007769	0.205667	0.506	1.29883	0.105781	0.348805
ENSDARG00000095532	1.19033	2.92267	1.29592	0.0104429	0.0626038
ENSDARG00000014340	0.145	0.354667	1.29041	0.224213	0.559856
ENSDARG00000010946	0.298667	0.730333	1.29002	0.0208539	0.108001
ENSDARG00000043285	0.594333	1.453	1.28969	0.200007	0.525627
ENSDARG00000040190	0.069	0.168667	1.28951	0.145992	0.43118
ENSDARG00000062479	41.6777	101.764	1.28788	2.08508e-102	3.76453e-99
ENSDARG00000012199	1.97967	4.81533	1.28238	4.22907e-14	2.2356e-12
ENSDARG00000003697	0.289	0.702667	1.28177	0.0431088	0.187859
ENSDARG00000044685	2.13767	5.19533	1.28118	1.46828e-10	5.32645e-09
ENSDARG00000004078	1.593	3.87033	1.28071	5.6395e-10	1.94083e-08
ENSDARG00000035909	0.68	1.65167	1.28032	0.000213981	0.00233819
ENSDARG00000101482	1.11033	2.69633	1.28001	2.35892e-06	4.23936e-05
ENSDARG00000063535	4.45	10.8043	1.27973	1.38809e-33	2.98897e-31
ENSDARG00000075833	1.814	4.4	1.27833	5.93638e-05	0.000758893
ENSDARG00000045695	1.20933	2.93067	1.27702	0.000301025	0.00313876
ENSDARG00000060484	1.18133	2.861	1.2761	0.00197537	0.0158726
ENSDARG00000060322	0.154667	0.374	1.27388	0.133181	0.405809
MSTRG.27151	0.953667	2.30567	1.27363	0.000196304	0.00216924
ENSDARG00000079308	0.680333	1.64333	1.27231	0.0041655	0.0293687
ENSDARG00000060944	0.286333	0.691333	1.27169	0.0359962	0.164307
ENSDARG00000059362	31.2087	75.334	1.27135	2.9373e-38	8.51128e-36
ENSDARG00000025428	39.4553	95.2283	1.27117	4.45079e-66	3.86906e-63
ENSDARG00000014871	0.168	0.405333	1.27065	0.0804422	0.290336
ENSDARG00000039943	5.22667	12.6103	1.27064	5.7724e-24	7.28408e-22
ENSDARG00000078536	0.371333	0.894333	1.2681	0.0463356	0.197699
ENSDARG00000009280	0.258	0.621333	1.268	0.107125	0.351015
ENSDARG00000076923	0.194667	0.468	1.2655	0.0760153	0.279385
ENSDARG00000098612	0.591667	1.41967	1.2627	0.0101257	0.0611542
ENSDARG00000028389	0.352	0.844333	1.26224	0.000258636	0.00275429
ENSDARG00000073747	0.862667	2.063	1.25787	0.00196549	0.0158203
ENSDARG00000051762	2.13767	5.10633	1.25625	0.000153074	0.00174662
ENSDARG00000042637	0.178667	0.426333	1.25471	0.00860188	0.0534396
ENSDARG00000019360	2.78767	6.649	1.25408	4.88353e-13	2.33445e-11
ENSDARG00000002204	360.257	859.12	1.25384	1.8235e-75	2.13997e-72
ENSDARG00000071009	0.298	0.710333	1.25318	0.0511069	0.211631
ENSDARG00000102933	0.611333	1.45433	1.25033	0.0142903	0.0803952
MSTRG.27751	0.38	0.903667	1.24979	0.0695451	0.263443
ENSDARG00000039750	0.984	2.337	1.24793	0.00204657	0.0163274
ENSDARG00000002401	1.30033	3.08667	1.24717	0.000406936	0.0040678
ENSDARG00000093453	0.230333	0.546667	1.24694	0.00236297	0.0184135
ENSDARG00000014793	23.2437	55.1323	1.24606	5.07939e-47	2.09155e-44
ENSDARG00000016496	3.79267	8.97233	1.24227	4.76908e-14	2.50976e-12
ENSDARG00000092228	5.17833	12.2407	1.24112	1.09034e-07	2.55658e-06
ENSDARG00000032876	2.42833	5.73233	1.23916	3.0542e-08	7.97665e-07
ENSDARG00000042232	4.371	10.306	1.23745	4.625e-11	1.77665e-09
ENSDARG00000114395	0.0663333	0.156333	1.23682	0.197207	0.522361
ENSDARG00000068934	4.76567	11.2287	1.23644	6.19454e-15	3.60774e-13
ENSDARG00000052348	8.78267	20.6853	1.23588	1.94177e-36	4.95383e-34
ENSDARG00000086222	1.74933	4.11067	1.23257	5.70543e-22	6.34655e-20
ENSDARG00000002304	0.552667	1.297	1.2307	0.0896941	0.311758
ENSDARG00000109109	0.221667	0.52	1.23012	0.112728	0.363041
ENSDARG00000058351	4.00933	9.396	1.22868	6.27866e-11	2.37022e-09
ENSDARG00000090637	248.875	582.477	1.22678	5.26087e-72	5.36861e-69
ENSDARG00000006508	12.337	28.8737	1.22676	5.93892e-36	1.4829e-33
ENSDARG00000099522	0.252	0.588667	1.22403	0.0321668	0.151209
ENSDARG00000008098	0.362	0.845333	1.22353	0.0744798	0.275597
ENSDARG00000103409	0.775667	1.811	1.22328	1.68352e-06	3.11378e-05
ENSDARG00000076843	0.03	0.07	1.22239	0.184026	0.50096
ENSDARG00000015623	0.658	1.534	1.22114	0.0194285	0.102049
ENSDARG00000073721	0.551667	1.286	1.22102	0.000715172	0.00664521
ENSDARG00000043323	0.407333	0.948333	1.21918	0.0315282	0.148923
ENSDARG00000030508	0.831333	1.93433	1.21834	0.348609	0.712735
ENSDARG00000040280	35.6413	82.8867	1.21759	4.07032e-47	1.70597e-44
MSTRG.6298	0.771	1.789	1.21435	0.198036	0.523259
ENSDARG00000029071	2.25733	5.23633	1.21394	1.68877e-05	0.000249918
ENSDARG00000090980	8.107	18.7867	1.21247	3.04102e-24	3.90032e-22
ENSDARG00000052713	0.145	0.336	1.21241	0.0732801	0.272619
ENSDARG00000102832	3.31667	7.68267	1.21187	2.19195e-15	1.33629e-13
ENSDARG00000018145	24.8133	57.4477	1.21113	2.96239e-28	4.79519e-26
ENSDARG00000058248	0.120667	0.279333	1.21096	0.149175	0.436678
ENSDARG00000031658	7.25667	16.7873	1.20999	3.30326e-48	1.49098e-45
ENSDARG00000037000	0.378	0.874333	1.2098	0.084318	0.299736
ENSDARG00000100255	0.308333	0.713	1.20941	0.0405168	0.179293
ENSDARG00000061014	2.73133	6.314	1.20895	4.57818e-12	1.98622e-10
ENSDARG00000020133	2.89033	6.67633	1.20782	6.12561e-06	0.00010172
ENSDARG00000067920	1.62733	3.75867	1.20771	3.34878e-05	0.000460992
ENSDARG00000007788	2.33867	5.40133	1.20763	2.49941e-13	1.23763e-11
ENSDARG00000070681	3.85067	8.88	1.20545	1.87154e-18	1.57444e-16
ENSDARG00000038429	17.592	40.5613	1.20519	1.41335e-21	1.50103e-19
ENSDARG00000059826	2.02	4.65367	1.20401	1.66086e-05	0.000246722
ENSDARG00000037813	0.433667	0.998667	1.20342	0.0564999	0.226337
ENSDARG00000060253	0.441333	1.01567	1.20249	0.827473	0.938275
ENSDARG00000018048	0.684667	1.575	1.20188	0.129949	0.398964
MSTRG.23116	0.174333	0.401	1.20175	0.382196	0.739715
ENSDARG00000070426	75.0723	172.61	1.20116	1.6092e-58	1.11087e-55
ENSDARG00000039486	23.123	53.1307	1.20022	1.79145e-44	6.56987e-42
ENSDARG00000011334	4.31667	9.90367	1.19805	4.91723e-09	1.48727e-07
ENSDARG00000078349	0.256	0.586667	1.1964	0.00445499	0.0311107
ENSDARG00000001975	180.23	412.965	1.19618	1.67619e-115	3.93419e-112
ENSDARG00000037158	0.926333	2.12233	1.19605	0.00153088	0.0127545
ENSDARG00000088255	0.298667	0.684	1.19546	0.141984	0.423444
ENSDARG00000075450	0.212	0.485333	1.19491	0.0722313	0.270217
ENSDARG00000037403	3.393	7.76633	1.19467	3.69108e-11	1.43671e-09
ENSDARG00000060618	2.19533	5.02067	1.19344	4.35598e-08	1.10529e-06
ENSDARG00000055659	0.472333	1.07967	1.19271	0.0326064	0.152725
ENSDARG00000088906	1.03833	2.373	1.19244	0.0163342	0.0888071
ENSDARG00000068179	0.91	2.07967	1.19241	1.15383e-06	2.19997e-05
ENSDARG00000026759	0.115667	0.264	1.19056	0.247978	0.590271
ENSDARG00000038978	13.3947	30.5583	1.18991	5.62372e-25	7.4573e-23
ENSDARG00000045608	0.295	0.673	1.18989	0.336408	0.698251
ENSDARG00000089586	0.498	1.13567	1.18932	0.0155823	0.0858524
ENSDARG00000042552	0.140333	0.319667	1.18771	0.0290453	0.139984
ENSDARG00000010936	0.896667	2.03867	1.18498	1.94399e-05	0.000283048
MSTRG.10541	1.083	2.459	1.18304	0.00148742	0.0124505
ENSDARG00000061195	0.437333	0.992333	1.18209	0.0115315	0.0678847
ENSDARG00000051915	0.277667	0.629667	1.18123	0.0600314	0.236846
MSTRG.24383	0.921	2.08767	1.18062	0.0032726	0.024099
ENSDARG00000018149	13.315	30.1487	1.17904	6.99889e-46	2.69297e-43
MSTRG.21335	0.921	2.08167	1.17647	0.00329982	0.02427
MSTRG.21370	0.793333	1.79267	1.17611	0.198458	0.523689
ENSDARG00000074727	3.59633	8.12	1.17495	1.94876e-14	1.06124e-12
ENSDARG00000037555	8.72967	19.7067	1.17469	9.18208e-20	8.69003e-18
ENSDARG00000078882	13.4207	30.2847	1.17413	8.29975e-37	2.16448e-34
MSTRG.7241	1.05933	2.38933	1.17345	7.28009e-06	0.000119157
ENSDARG00000076586	0.538333	1.214	1.1732	3.43602e-05	0.000471619
ENSDARG00000071021	0.800333	1.80467	1.17306	0.000934471	0.0084228
ENSDARG00000090381	0.269667	0.607667	1.1721	0.0273717	0.133476
MSTRG.27140	3.312	7.45133	1.1698	4.52942e-05	0.000602665
ENSDARG00000089354	2.747	6.17933	1.16959	7.03634e-05	0.000879393
ENSDARG00000093808	0.326667	0.734667	1.16927	0.0702404	0.26541
MSTRG.4995	0.662	1.48833	1.16879	0.141681	0.422809
ENSDARG00000040059	10.835	24.3303	1.16706	1.31995e-15	8.30578e-14
ENSDARG00000004964	0.873333	1.961	1.16699	0.00496598	0.0340709
ENSDARG00000022518	0.341	0.765667	1.16694	0.0265963	0.130676
ENSDARG00000105188	0.280667	0.63	1.16649	0.0595151	0.235362
ENSDARG00000102245	0.283667	0.636667	1.16634	0.0494603	0.206931
MSTRG.5720	0.317	0.711	1.16537	0.246229	0.588638
ENSDARG00000056105	0.990333	2.217	1.16262	0.00486466	0.0334382
ENSDARG00000052012	0.239	0.535	1.16253	0.107968	0.352793
ENSDARG00000034757	3.96933	8.881	1.16183	9.80909e-12	4.08208e-10
ENSDARG00000094284	1.26933	2.83933	1.16148	0.00115341	0.0100043
ENSDARG00000018441	13.022	29.121	1.16111	2.97072e-31	5.76246e-29
ENSDARG00000060215	8.20767	18.331	1.15924	9.21921e-30	1.62695e-27
ENSDARG00000057598	0.356333	0.795333	1.15833	0.139863	0.419356
ENSDARG00000096310	1.12433	2.509	1.15804	0.000589357	0.00561396
ENSDARG00000103137	0.201667	0.45	1.15795	0.174105	0.483658
ENSDARG00000005699	6.475	14.44	1.15712	1.25186e-21	1.33557e-19
ENSDARG00000018178	0.820667	1.83	1.15698	0.000196442	0.00216974
ENSDARG00000038524	9.826	21.9107	1.15696	1.27648e-26	1.92053e-24
ENSDARG00000002760	0.424	0.945333	1.15676	0.056232	0.225803
MSTRG.7174	0.812	1.81	1.15644	3.44802e-06	6.00359e-05
ENSDARG00000042876	3.59467	8.01233	1.15636	3.14913e-07	6.77481e-06
ENSDARG00000090787	0.234667	0.522333	1.15436	0.163787	0.464449
ENSDARG00000102229	0.114	0.253667	1.1539	0.101053	0.338493
ENSDARG00000053961	0.256	0.569333	1.15313	0.0808078	0.291074
ENSDARG00000036781	0.388667	0.864333	1.15305	0.186796	0.505405
ENSDARG00000058533	0.344	0.764667	1.15242	0.000520001	0.00503089
ENSDARG00000006202	0.299333	0.665333	1.15232	0.393923	0.747875
ENSDARG00000105083	0.358	0.795333	1.1516	7.06292e-05	0.000881776
ENSDARG00000111069	0.205333	0.456	1.15107	0.15985	0.457355
ENSDARG00000062023	3.726	8.26833	1.14997	1.00596e-10	3.70075e-09
ENSDARG00000099002	1.80233	3.99867	1.14965	4.00284e-05	0.000540567
ENSDARG00000020086	18.0067	39.9227	1.14868	1.49501e-25	2.11381e-23
ENSDARG00000098655	2.37567	5.26367	1.14774	0.00321872	0.0237643
ENSDARG00000073771	2.136	4.72733	1.14611	1.33645e-07	3.07527e-06
ENSDARG00000017860	1.24467	2.749	1.14315	0.0185685	0.0985574
MSTRG.25795	0.574333	1.26767	1.14222	0.0012648	0.0108343
ENSDARG00000078331	0.336667	0.743	1.14204	0.0914668	0.316267
ENSDARG00000061963	0.105333	0.232333	1.14123	0.197343	0.522617
ENSDARG00000100942	0.528	1.16333	1.13965	0.126662	0.392098
ENSDARG00000017489	5.123	11.2797	1.13866	0.00015956	0.00180919
ENSDARG00000077054	5.71833	12.5787	1.13731	3.77859e-12	1.65461e-10
ENSDARG00000104734	1.278	2.81033	1.13685	0.000310465	0.00322145
ENSDARG00000104353	10.1737	22.369	1.13666	1.97529e-21	2.06974e-19
ENSDARG00000004060	28.6977	63.0953	1.1366	5.85474e-52	2.98732e-49
ENSDARG00000088708	1.372	3.01533	1.13604	2.53806e-13	1.25149e-11
ENSDARG00000043587	1.40333	3.08367	1.13579	0.0114481	0.0674442
ENSDARG00000070477	4.43433	9.74167	1.13545	1.35967e-07	3.11042e-06
ENSDARG00000040985	0.784667	1.72233	1.13421	0.0215728	0.110723
ENSDARG00000086998	1.27967	2.80867	1.13412	0.000148515	0.00169987
ENSDARG00000062562	0.738667	1.61967	1.1327	0.00151417	0.0126428
ENSDARG00000103837	4.11967	9.03267	1.13262	7.66671e-22	8.44814e-20
ENSDARG00000094380	3.00333	6.56733	1.12874	1.52933e-26	2.28631e-24
ENSDARG00000110727	0.129	0.282	1.12832	0.406673	0.758203
ENSDARG00000053547	0.0886667	0.193667	1.12711	0.265212	0.613879
ENSDARG00000099186	2.77367	6.05367	1.12601	1.06398e-15	6.78608e-14
ENSDARG00000011473	0.871667	1.902	1.12567	0.00824446	0.0515328
MSTRG.819	1.417	3.08867	1.12414	7.35504e-07	1.4667e-05
ENSDARG00000067850	10.7193	23.36	1.12383	1.81111e-38	5.31358e-36
ENSDARG00000026499	2.63333	5.73633	1.12324	4.25121e-06	7.28853e-05
ENSDARG00000058218	0.326	0.709667	1.12227	0.0630408	0.246195
ENSDARG00000078092	2.003	4.358	1.1215	0.00492995	0.0338435
ENSDARG00000103220	4.049	8.79133	1.11852	2.79885e-09	8.78232e-08
ENSDARG00000101282	1.21467	2.63633	1.11797	5.44824e-05	0.000707276
ENSDARG00000045589	1.149	2.49333	1.1177	0.00837	0.0522479
ENSDARG00000104435	0.239333	0.519	1.11671	0.121884	0.381839
ENSDARG00000014674	4.10633	8.902	1.11628	1.46748e-19	1.35603e-17
ENSDARG00000103520	0.324333	0.702333	1.11468	0.148256	0.434802
ENSDARG00000104665	7.04633	15.2557	1.1144	4.70996e-28	7.52023e-26
ENSDARG00000099138	0.369667	0.800333	1.11438	0.0528304	0.216251
ENSDARG00000052402	0.353667	0.765	1.11307	0.00170862	0.0140319
ENSDARG00000008849	0.326667	0.706333	1.11253	0.00170592	0.0140195
ENSDARG00000103643	2.44867	5.28933	1.11109	8.55007e-10	2.86684e-08
MSTRG.16829	2.75133	5.93933	1.11017	2.7789e-12	1.24236e-10
ENSDARG00000114031	0.605333	1.30633	1.10972	5.39524e-05	0.000702339
ENSDARG00000031588	0.0343333	0.074	1.10792	0.127209	0.393168
ENSDARG00000057678	3.37967	7.27833	1.10673	2.42026e-06	4.33632e-05
ENSDARG00000069843	2.02	4.34833	1.10611	6.7854e-05	0.000852362
MSTRG.7355	1.16567	2.509	1.10596	4.01755e-05	0.000542243
ENSDARG00000057531	1.32267	2.84667	1.10582	0.00391585	0.0279104
ENSDARG00000036722	0.243333	0.523667	1.10571	0.0819099	0.293692
ENSDARG00000090449	0.11	0.236667	1.10535	0.310209	0.667311
ENSDARG00000057833	0.346333	0.744	1.10314	0.167713	0.471872
ENSDARG00000067613	1.81967	3.909	1.10313	0.00170669	0.0140209
ENSDARG00000006782	1.79	3.84233	1.10202	1.81321e-07	4.06087e-06
ENSDARG00000045898	0.515	1.10533	1.10184	0.154723	0.447614
ENSDARG00000007671	37.089	79.5517	1.1009	6.98071e-62	5.46147e-59
ENSDARG00000021172	28.1113	60.25	1.09981	5.8084e-39	1.77051e-36
ENSDARG00000087303	72.839	155.91	1.09793	3.35913e-40	1.09503e-37
ENSDARG00000059888	0.114333	0.244667	1.09757	0.218479	0.55222
ENSDARG00000093763	0.531333	1.137	1.09754	0.15156	0.441732
ENSDARG00000079781	0.146333	0.313	1.0969	0.0292697	0.14095
ENSDARG00000008986	0.314667	0.673	1.09678	0.119006	0.375854
ENSDARG00000100636	2.59933	5.55767	1.09634	3.18408e-10	1.13405e-08
ENSDARG00000042811	0.520333	1.11167	1.09522	0.0514925	0.212644
ENSDARG00000007377	1.84567	3.93967	1.09393	3.84904e-05	0.000521298
MSTRG.20574	2.88567	6.159	1.09379	0.719376	0.936506
ENSDARG00000091043	0.0883333	0.188333	1.09226	0.316207	0.675252
ENSDARG00000003991	14.6857	31.305	1.09198	4.22064e-18	3.39256e-16
ENSDARG00000068812	0.14	0.298333	1.0915	0.161043	0.459056
ENSDARG00000102825	0.174333	0.371333	1.09087	0.170582	0.477032
ENSDARG00000089626	14.158	30.1377	1.08995	9.44532e-14	4.80892e-12
MSTRG.13633	1.643	3.49667	1.08965	0.0141073	0.079671
ENSDARG00000005232	4.71533	10.028	1.0886	7.15014e-08	1.73011e-06
MSTRG.3786	0.859667	1.827	1.08763	0.204716	0.530809
ENSDARG00000020134	2.946	6.25867	1.0871	1.71941e-20	1.67453e-18
ENSDARG00000090814	0.328333	0.697333	1.08669	0.198616	0.523841
ENSDARG00000104936	1.283	2.72067	1.08444	0.00988741	0.0600123
ENSDARG00000076041	0.097	0.205667	1.08425	0.172876	0.481159
ENSDARG00000098764	0.166	0.351667	1.08303	0.0957952	0.326179
ENSDARG00000102551	0.643667	1.36267	1.08205	0.0101277	0.0611542
ENSDARG00000089327	0.502333	1.063	1.08142	0.0652964	0.252483
ENSDARG00000061260	0.363333	0.768667	1.08106	0.0108473	0.0644224
ENSDARG00000080006	2.094	4.429	1.08072	2.91087e-05	0.000406431
MSTRG.23715	0.949667	2.00833	1.08051	0.19014	0.511183
ENSDARG00000063333	1.69067	3.575	1.08035	7.80456e-12	3.30651e-10
ENSDARG00000061830	0.42	0.888	1.08017	0.00148997	0.0124622
ENSDARG00000077308	0.549	1.16067	1.08008	0.0374732	0.168881
ENSDARG00000054253	0.172333	0.364333	1.08006	0.144283	0.427908
MSTRG.9730	1.055	2.225	1.07656	1.83723e-05	0.000269173
ENSDARG00000079847	0.181333	0.382333	1.07619	0.034956	0.160873
ENSDARG00000057323	0.337667	0.711667	1.0756	0.373444	0.733038
ENSDARG00000097155	0.542	1.142	1.0752	0.0402148	0.178192
ENSDARG00000079654	0.369667	0.778667	1.07478	0.165549	0.467862
ENSDARG00000041430	0.242333	0.510333	1.07445	0.156049	0.450014
ENSDARG00000039490	4.74133	9.978	1.07346	1.01098e-05	0.00015872
MSTRG.9292	21.9283	46.098	1.07191	4.22051e-09	1.29152e-07
ENSDARG00000097082	0.264	0.554333	1.07022	0.220384	0.554457
ENSDARG00000098635	44.965	94.3647	1.06944	1.91887e-47	8.49769e-45
ENSDARG00000109646	0.606333	1.27233	1.06929	0.891955	0.970025
ENSDARG00000104358	0.385333	0.808333	1.06884	0.18589	0.504163
ENSDARG00000038422	3.283	6.88567	1.06858	1.33615e-08	3.75129e-07
ENSDARG00000103787	2.54067	5.32567	1.06776	5.59447e-15	3.28269e-13
ENSDARG00000007216	13.0063	27.2463	1.06685	4.3011e-22	4.85342e-20
ENSDARG00000071205	0.543	1.137	1.06621	0.0877415	0.308098
ENSDARG00000012450	5.80867	12.161	1.06598	1.48399e-11	5.99066e-10
ENSDARG00000086052	1.075	2.24867	1.06473	0.0781517	0.284992
ENSDARG00000013763	7.47767	15.6397	1.06455	3.36598e-27	5.09696e-25
ENSDARG00000103846	46.2143	96.6527	1.06447	2.68096e-39	8.38996e-37
MSTRG.1384	0.833667	1.74333	1.06431	0.0304428	0.144992
ENSDARG00000093803	0.238	0.497333	1.06325	0.132116	0.403605
ENSDARG00000012534	0.506667	1.05833	1.06269	0.01896	0.10025
ENSDARG00000077473	4.63767	9.68567	1.06245	2.12033e-09	6.82665e-08
ENSDARG00000041799	7.61867	15.9107	1.06238	1.72563e-17	1.31501e-15
ENSDARG00000087869	2.275	4.749	1.06176	5.42045e-06	9.13085e-05
ENSDARG00000021177	4.10633	8.56967	1.06139	2.51011e-12	1.1308e-10
ENSDARG00000078251	1.09567	2.285	1.06039	0.000233357	0.00251475
MSTRG.8514	0.752	1.56633	1.05859	0.0032289	0.0238244
ENSDARG00000098529	0.22	0.457667	1.05679	0.178212	0.490479
ENSDARG00000100003	28.0737	58.395	1.05663	1.88351e-31	3.684e-29
ENSDARG00000046124	0.641333	1.334	1.05661	0.0584868	0.232204
ENSDARG00000056210	1.10567	2.29967	1.05651	0.00286517	0.0216164
ENSDARG00000077261	8.39	17.4453	1.0561	3.45897e-19	3.11056e-17
ENSDARG00000009299	4.803	9.98633	1.05602	4.02889e-13	1.95376e-11
ENSDARG00000033845	0.237667	0.494	1.05557	0.00343463	0.0250588
ENSDARG00000026224	0.348333	0.723333	1.05419	0.0128228	0.0738197
ENSDARG00000034063	1.53867	3.19233	1.05293	0.00721969	0.0463874
ENSDARG00000102626	2.044	4.24067	1.0529	8.23893e-17	5.80709e-15
MSTRG.3983	1.544	3.20033	1.05155	0.0148413	0.0827805
ENSDARG00000094433	0.573667	1.189	1.05146	0.0322581	0.151479
ENSDARG00000077034	1.589	3.29333	1.05143	0.642398	0.913524
ENSDARG00000043066	1.087	2.25267	1.05128	0.0052274	0.0355218
ENSDARG00000073876	0.582	1.20533	1.05034	0.148098	0.434392
ENSDARG00000103696	0.0996667	0.206333	1.04979	0.244266	0.585973
ENSDARG00000040528	4.66967	9.66467	1.0494	2.21626e-09	7.10625e-08
ENSDARG00000054583	0.605333	1.252	1.04843	0.00632285	0.0416163
ENSDARG00000114922	0.699667	1.447	1.04833	0.199745	0.525251
ENSDARG00000019516	0.218333	0.451333	1.04766	0.0281691	0.136631
ENSDARG00000016527	1.415	2.91867	1.04451	7.29215e-05	0.000907016
MSTRG.9534	0.586667	1.21	1.04439	0.240529	0.580211
ENSDARG00000098312	8.58533	17.7063	1.04432	5.61104e-31	1.05357e-28
ENSDARG00000069752	22.672	46.7073	1.04274	2.45886e-27	3.79684e-25
MSTRG.2688	9.52467	19.6143	1.04217	1.2009e-16	8.31457e-15
ENSDARG00000054162	0.327	0.673333	1.04203	0.0280676	0.136279
ENSDARG00000098818	0.258667	0.532333	1.04124	0.27428	0.624769
ENSDARG00000037846	13.591	27.9653	1.04099	7.29813e-20	6.93499e-18
ENSDARG00000037062	1.992	4.09667	1.04023	0.000112829	0.00133344
ENSDARG00000092894	1.553	3.19367	1.04016	0.0145992	0.0817214
ENSDARG00000079553	0.497	1.02033	1.03772	0.185197	0.502979
ENSDARG00000096562	2.39233	4.90967	1.03721	1.23459e-10	4.50462e-09
ENSDARG00000077686	0.492667	1.011	1.0371	0.0244691	0.122377
ENSDARG00000007040	0.211333	0.433667	1.03707	0.542447	0.870496
ENSDARG00000078391	2.44733	5.02033	1.03657	0.000383472	0.00386784
ENSDARG00000103800	0.311667	0.639333	1.03656	0.186698	0.505303
ENSDARG00000103038	12.581	25.804	1.03635	1.11376e-20	1.103e-18
MSTRG.21383	0.323667	0.663667	1.03595	0.211908	0.542091
ENSDARG00000038786	0.279667	0.573333	1.03567	0.165087	0.466838
MSTRG.5935	1.49067	3.05333	1.03443	0.050457	0.209829
ENSDARG00000076277	0.430333	0.881333	1.03423	0.0895788	0.311667
ENSDARG00000101178	2.96667	6.075	1.03404	7.07037e-14	3.65526e-12
ENSDARG00000106062	0.552	1.13033	1.03401	0.0620595	0.243375
ENSDARG00000014427	0.763667	1.56333	1.03361	0.0130677	0.0749356
ENSDARG00000092780	0.631333	1.29233	1.0335	0.145773	0.430939
ENSDARG00000104809	0.3	0.613667	1.03249	0.188225	0.507775
ENSDARG00000027552	3.81867	7.811	1.03244	1.45156e-05	0.000218394
ENSDARG00000096587	1.59533	3.262	1.0319	0.0145714	0.0816045
ENSDARG00000103551	0.236	0.482333	1.03124	0.00520342	0.0354101
ENSDARG00000044094	1.038	2.121	1.03094	0.00946442	0.057879
ENSDARG00000061841	13.3927	27.3637	1.03082	1.20441e-22	1.41343e-20
ENSDARG00000111612	3.72233	7.60033	1.02986	1.64743e-13	8.22697e-12
ENSDARG00000104179	0.182667	0.372667	1.02867	0.273598	0.623912
MSTRG.3644	2.49067	5.07867	1.02792	1.73756e-08	4.77543e-07
ENSDARG00000098330	0.0693333	0.141333	1.02748	0.226251	0.562343
ENSDARG00000061817	0.363	0.739667	1.02691	0.00112985	0.00984361
ENSDARG00000002831	0.144667	0.294667	1.02635	0.200151	0.525701
ENSDARG00000017229	0.49	0.998	1.02626	0.0103395	0.0621453
ENSDARG00000103146	0.382	0.778	1.0262	0.318781	0.678526
ENSDARG00000078389	5.02067	10.2207	1.02554	9.82793e-06	0.000155076
ENSDARG00000091931	2.44033	4.966	1.02501	5.80501e-06	9.67864e-05
ENSDARG00000101423	0.190667	0.388	1.025	0.219286	0.553129
ENSDARG00000093058	15.003	30.502	1.02365	2.31795e-13	1.15264e-11
ENSDARG00000075924	0.0606667	0.123333	1.02359	0.703877	0.936506
ENSDARG00000090654	3.80233	7.72633	1.0229	1.23661e-14	6.8454e-13
ENSDARG00000038587	13.3837	27.177	1.02191	3.26572e-21	3.34715e-19
ENSDARG00000096083	0.181333	0.368	1.02106	0.069952	0.264553
ENSDARG00000103480	1.67633	3.401	1.02065	0.000128847	0.00149934
ENSDARG00000087762	1.958	3.972	1.02048	0.0550632	0.22248
ENSDARG00000016044	0.985	1.998	1.02036	0.0471694	0.20031
MSTRG.7894	0.653	1.32433	1.02011	0.0860776	0.304175
MSTRG.12439	1.511	3.06333	1.0196	0.00670088	0.043572
MSTRG.20898	1.36933	2.77533	1.01919	0.0836109	0.297834
ENSDARG00000024619	0.138667	0.281	1.01895	0.1838	0.500808
ENSDARG00000010183	0.354	0.717333	1.01889	0.131685	0.402759
ENSDARG00000058782	0.0506667	0.102667	1.01886	0.307102	0.663535
ENSDARG00000067741	5.99033	12.1247	1.01724	7.64476e-16	4.93866e-14
ENSDARG00000018846	1.044	2.11233	1.01672	0.0181499	0.0967516
MSTRG.18712	0.116333	0.235333	1.01644	0.238748	0.578069
ENSDARG00000074337	2.23133	4.51233	1.01597	0.0376775	0.169639
ENSDARG00000042141	1.72333	3.48467	1.01582	2.19773e-06	3.96792e-05
ENSDARG00000060655	0.0313333	0.0633333	1.01527	0.418194	0.769536
ENSDARG00000054050	0.280333	0.566	1.01366	0.212204	0.542458
ENSDARG00000040884	31.8717	64.3473	1.01361	1.01286e-49	4.75457e-47
ENSDARG00000023160	3.26433	6.58633	1.01269	5.12582e-05	0.000672865
ENSDARG00000042708	67.7813	136.672	1.01175	3.27192e-44	1.18146e-41
MSTRG.15569	0.788	1.58867	1.01155	0.0382803	0.171655
ENSDARG00000060877	0.383333	0.772667	1.01125	0.157954	0.45383
ENSDARG00000035650	2.788	5.619	1.01108	1.37268e-05	0.000207993
ENSDARG00000062575	0.319333	0.643333	1.0105	0.0584135	0.232137
ENSDARG00000099865	61.833	124.53	1.01004	2.04197e-30	3.68669e-28
ENSDARG00000040700	0.311667	0.627667	1.00999	0.207726	0.535479
ENSDARG00000036386	6.966	14.0287	1.00998	2.10828e-08	5.66173e-07
ENSDARG00000073970	1.19967	2.41567	1.00979	0.000114567	0.00135125
ENSDARG00000033544	1.18833	2.39167	1.00908	0.000742837	0.00687505
ENSDARG00000040990	1.991	4.00233	1.00735	1.78038e-12	8.16158e-11
ENSDARG00000045644	0.241	0.484	1.00597	0.185128	0.502979
ENSDARG00000060049	0.488	0.979667	1.00541	0.107396	0.351657
ENSDARG00000007560	1.53133	3.07133	1.00408	4.56845e-05	0.000606825
ENSDARG00000078245	0.357333	0.716667	1.00403	0.186869	0.505533
ENSDARG00000053204	0.422333	0.847	1.00398	0.228402	0.564535
ENSDARG00000102769	0.394667	0.791333	1.00365	0.0130333	0.0747752
ENSDARG00000027611	15.1507	30.3617	1.00287	5.18243e-20	4.96283e-18
ENSDARG00000054087	6.77867	13.5837	1.0028	3.62573e-30	6.49614e-28
ENSDARG00000060678	0.368667	0.738667	1.00261	0.035141	0.161471
ENSDARG00000058003	1.61833	3.242	1.00238	0.00755268	0.0481709
ENSDARG00000009901	2.03667	4.079	1.00201	8.78767e-07	1.72888e-05
ENSDARG00000016457	16.8113	33.6643	1.00179	3.78164e-17	2.76508e-15
ENSDARG00000035598	21.7137	43.4753	1.00159	4.61568e-49	2.12421e-46
ENSDARG00000000229	0.865	1.73167	1.00139	0.000644541	0.00608065
ENSDARG00000093508	0.187	0.374333	1.00129	0.507974	0.847623
ENSDARG00000041417	0.695	1.39067	1.00069	0.00442477	0.0309181
ENSDARG00000037099	3.857	7.711	0.999439	4.67595e-12	2.02489e-10
ENSDARG00000021787	0.348	0.695333	0.998617	0.0210525	0.108759
ENSDARG00000042894	2.102	4.19967	0.998512	0.00329019	0.0242081
ENSDARG00000019742	0.542667	1.084	0.998227	0.0301677	0.144091
ENSDARG00000013946	8.91433	17.8053	0.998111	2.1153e-18	1.74817e-16
ENSDARG00000075733	24.2653	48.412	0.996468	1.04505e-24	1.36268e-22
ENSDARG00000017665	11.8287	23.5983	0.996398	9.71597e-17	6.78701e-15
ENSDARG00000025595	2.56433	5.11533	0.996244	6.12256e-05	0.000779298
ENSDARG00000104090	2.89567	5.771	0.994926	3.74277e-05	0.000508372
ENSDARG00000061437	1.52867	3.046	0.994642	5.57232e-05	0.000719284
ENSDARG00000020085	1.439	2.86533	0.993636	0.00358586	0.0259364
ENSDARG00000110496	2.935	5.84233	0.993184	0.000174732	0.00196038
ENSDARG00000052263	7.73367	15.3923	0.992987	5.35153e-06	9.0234e-05
MSTRG.962	0.509667	1.01433	0.992906	0.057378	0.229034
ENSDARG00000095643	2.436	4.847	0.992578	4.54674e-05	0.000604627
ENSDARG00000006811	4.804	9.547	0.990811	8.60909e-07	1.69517e-05
ENSDARG00000022895	0.187667	0.372667	0.989713	0.266062	0.614991
MSTRG.8111	9.151	18.1593	0.98871	5.16532e-05	0.000676914
ENSDARG00000028164	0.511	1.014	0.988662	0.388452	0.743061
ENSDARG00000005716	0.608333	1.20467	0.9857	0.0219601	0.112366
MSTRG.25986	1.37	2.71267	0.985536	0.104559	0.346079
ENSDARG00000062315	6.566	12.9937	0.984722	1.66859e-21	1.76412e-19
ENSDARG00000090624	0.137333	0.271667	0.984156	0.229398	0.566102
ENSDARG00000053493	27.3587	54.072	0.982884	9.9342e-38	2.74312e-35
ENSDARG00000020114	3.92733	7.76067	0.982631	1.8232e-08	4.97585e-07
ENSDARG00000056059	1.567	3.095	0.981934	0.00106801	0.00940256
ENSDARG00000006353	18.046	35.6337	0.981562	9.15778e-44	3.16092e-41
ENSDARG00000103969	0.0786667	0.155333	0.981543	0.183331	0.500171
ENSDARG00000002571	2.95267	5.82933	0.981312	0.000572397	0.00546794
ENSDARG00000105195	3.14767	6.20967	0.980233	3.3878e-06	5.90312e-05
ENSDARG00000056331	2.22367	4.38667	0.980185	7.24088e-07	1.44762e-05
ENSDARG00000059630	1.08833	2.14567	0.979305	0.0224114	0.114153
ENSDARG00000024831	0.622333	1.22667	0.978984	0.0955144	0.325506
ENSDARG00000088567	4.07167	8.02267	0.978462	0.00090304	0.00817088
ENSDARG00000014943	2.58333	5.089	0.978148	1.807e-06	3.32383e-05
ENSDARG00000024746	15.2667	30.0703	0.977956	1.62162e-23	2.00321e-21
ENSDARG00000021082	1.56733	3.087	0.977893	3.74431e-07	7.9604e-06
ENSDARG00000032619	54.95	108.208	0.97762	8.15452e-39	2.45378e-36
ENSDARG00000098426	0.292333	0.575667	0.977619	0.343635	0.707
ENSDARG00000011581	1.45833	2.87167	0.977568	0.000525963	0.00507602
MSTRG.22379	1.355	2.668	0.977466	0.01917	0.100997
ENSDARG00000021255	0.343667	0.676667	0.977435	0.282641	0.634353
ENSDARG00000102731	0.457333	0.900333	0.977213	0.229324	0.56598
ENSDARG00000053110	17.058	33.5767	0.977011	2.53694e-16	1.6916e-14
ENSDARG00000098294	0.151667	0.298333	0.976021	0.0725443	0.270905
ENSDARG00000094181	0.278667	0.548	0.975635	0.0981084	0.331897
ENSDARG00000090830	1.258	2.47367	0.975519	5.89512e-05	0.000754852
ENSDARG00000055575	2.112	4.15033	0.974617	0.000676078	0.00632957
ENSDARG00000062325	0.276333	0.543	0.974543	0.042099	0.184658
ENSDARG00000099240	0.339	0.666	0.974237	0.096893	0.329114
ENSDARG00000100826	15.1417	29.7277	0.973282	4.07161e-25	5.46084e-23
ENSDARG00000037455	0.0993333	0.195	0.973124	0.189114	0.509435
ENSDARG00000056976	1.86933	3.66933	0.972994	0.000236845	0.00254765
MSTRG.7668	1.144	2.24433	0.9722	0.0356243	0.163153
ENSDARG00000010962	15.7763	30.913	0.970452	8.73997e-10	2.91801e-08
ENSDARG00000039098	1.43967	2.82	0.96996	0.0175016	0.0939786
ENSDARG00000094747	0.346667	0.679	0.969862	0.253602	0.597787
ENSDARG00000054847	0.533333	1.044	0.969012	0.203835	0.529796
ENSDARG00000024654	0.616667	1.207	0.968863	0.0280938	0.13635
ENSDARG00000074602	0.357667	0.7	0.968739	0.0455683	0.195135
ENSDARG00000029058	13.9643	27.305	0.967418	2.00977e-18	1.67869e-16
ENSDARG00000087646	0.240333	0.469667	0.9666	0.200414	0.525988
ENSDARG00000110103	0.186333	0.364	0.966053	0.145644	0.430856
ENSDARG00000053326	0.911	1.77867	0.965273	0.0128652	0.0740095
ENSDARG00000044752	2.426	4.735	0.964785	0.0010102	0.00897438
ENSDARG00000102899	0.384667	0.75	0.963282	0.23436	0.571767
ENSDARG00000025218	0.808333	1.576	0.963245	0.000385032	0.00387359
ENSDARG00000053344	3.04433	5.93533	0.963203	2.25047e-05	0.000323261
ENSDARG00000089187	2.60667	5.081	0.962906	0.0185325	0.0983888
ENSDARG00000088798	0.386667	0.753667	0.962836	0.250545	0.594267
ENSDARG00000037921	6.13	11.948	0.96281	1.3544e-07	3.10137e-06
ENSDARG00000061784	0.408667	0.796333	0.962448	0.127615	0.394111
ENSDARG00000055759	4.36533	8.50533	0.962276	1.31339e-08	3.69622e-07
ENSDARG00000018574	6.736	13.1237	0.962207	9.41368e-08	2.22506e-06
ENSDARG00000040224	0.673	1.311	0.961989	0.0227072	0.115259
ENSDARG00000026723	7.605	14.814	0.961941	1.47294e-11	5.9606e-10
ENSDARG00000067524	0.325333	0.633667	0.961805	0.215621	0.547557
ENSDARG00000003998	0.196667	0.383	0.961592	0.266774	0.615799
ENSDARG00000070774	0.504333	0.981333	0.960366	0.186671	0.505288
ENSDARG00000104906	1.30367	2.53667	0.960359	0.000151267	0.00172684
ENSDARG00000070423	1.841	3.58167	0.960141	0.0088908	0.0549292
ENSDARG00000043586	1.05167	2.04467	0.959188	0.0733405	0.272715
MSTRG.8097	0.803333	1.56167	0.959016	0.221123	0.555369
ENSDARG00000113572	0.71	1.38	0.958777	0.0559229	0.224986
ENSDARG00000073686	1.306	2.53733	0.958158	0.000131146	0.00152176
ENSDARG00000070228	0.618	1.20067	0.958157	0.0761696	0.279806
ENSDARG00000061444	0.838667	1.62767	0.956636	0.052382	0.215128
ENSDARG00000043720	0.333667	0.647333	0.956101	0.137893	0.415627
ENSDARG00000076546	0.439	0.851333	0.955503	0.120335	0.378449
ENSDARG00000001889	14.715	28.52	0.954686	5.82251e-13	2.77764e-11
ENSDARG00000089790	1.95467	3.78833	0.954641	5.74559e-09	1.7179e-07
ENSDARG00000101675	2.477	4.79933	0.95424	0.000782566	0.00720864
ENSDARG00000003544	0.148667	0.288	0.953988	0.295101	0.64888
ENSDARG00000111701	6.51033	12.607	0.953422	0.0190891	0.100751
ENSDARG00000014657	1.22433	2.37067	0.953296	0.00634954	0.0417451
ENSDARG00000115832	0.743333	1.438	0.951982	0.251569	0.595734
ENSDARG00000090618	0.066	0.127667	0.951844	0.191243	0.513158
ENSDARG00000090664	0.904667	1.74933	0.951347	0.463355	0.81195
ENSDARG00000063177	7.98667	15.4423	0.951225	2.17844e-09	6.99454e-08
MSTRG.9291	0.676667	1.30733	0.95011	0.0660547	0.254535
ENSDARG00000090903	21.845	42.1817	0.949313	5.02081e-20	4.82965e-18
ENSDARG00000001431	0.453	0.874667	0.949222	0.010081	0.060935
ENSDARG00000053918	1.09833	2.12067	0.949202	0.00183668	0.0149217
ENSDARG00000055381	20.727	40.016	0.949066	1.75535e-17	1.33333e-15
MSTRG.17625	1.149	2.21767	0.948664	0.0657985	0.253881
ENSDARG00000100620	0.505333	0.975333	0.94866	0.021089	0.108835
ENSDARG00000005675	8.92167	17.2053	0.947471	1.32806e-13	6.68902e-12
ENSDARG00000113320	4.627	8.91867	0.946751	0.000765731	0.00707578
ENSDARG00000100119	5.897	11.3663	0.946714	1.74286e-06	3.21604e-05
ENSDARG00000092644	0.173333	0.334	0.946299	0.242301	0.582668
ENSDARG00000088595	1.16333	2.24133	0.946093	0.0231628	0.117192
ENSDARG00000071294	0.126	0.242667	0.945552	0.209457	0.538226
MSTRG.12549	1.308	2.51767	0.944725	0.0521997	0.214653
ENSDARG00000011671	0.105667	0.203333	0.944326	0.187395	0.506663
ENSDARG00000055889	0.75	1.44267	0.943775	0.00979208	0.059526
ENSDARG00000036005	3.563	6.852	0.943433	0.00319896	0.023663
ENSDARG00000016584	0.184	0.353667	0.942684	0.365578	0.726943
ENSDARG00000052816	2.162	4.155	0.942482	0.000505672	0.00492066
ENSDARG00000040334	16.3143	31.338	0.941773	5.51976e-17	3.91939e-15
ENSDARG00000078095	1.664	3.19533	0.941311	3.65234e-08	9.379e-07
ENSDARG00000061124	6.31267	12.113	0.940235	4.60064e-13	2.20822e-11
ENSDARG00000093125	4.32833	8.3	0.9393	1.24129e-16	8.56895e-15
ENSDARG00000054186	5.60867	10.7503	0.938652	2.23446e-08	5.97323e-07
ENSDARG00000031560	2.504	4.79533	0.937397	0.000106851	0.00127047
ENSDARG00000100954	1.63433	3.12833	0.936692	0.0337757	0.156887
ENSDARG00000100558	1.874	3.587	0.936657	0.0131506	0.0753556
ENSDARG00000060072	1.94767	3.727	0.936268	0.000557013	0.00533618
ENSDARG00000093761	1.23233	2.35733	0.935763	0.0996829	0.335051
ENSDARG00000100061	0.698333	1.33567	0.935572	0.0262757	0.129535
ENSDARG00000099203	9.13267	17.4643	0.935303	9.86246e-12	4.09702e-10
ENSDARG00000100555	0.696	1.33067	0.93499	0.00636564	0.0418231
ENSDARG00000035686	0.425	0.812333	0.934609	0.263633	0.611737
ENSDARG00000030376	0.112333	0.214667	0.934312	0.0909864	0.31507
ENSDARG00000078309	0.210333	0.401667	0.933321	0.0574835	0.22926
MSTRG.23146	0.533	1.01767	0.933058	0.107924	0.352793
ENSDARG00000025859	6.92267	13.2167	0.932959	8.53974e-11	3.17649e-09
ENSDARG00000043792	0.622333	1.188	0.932775	0.00120072	0.0103284
ENSDARG00000015793	0.186667	0.356333	0.932763	0.151254	0.441168
ENSDARG00000058647	1.513	2.887	0.932159	4.44415e-07	9.33829e-06
ENSDARG00000077588	1.59067	3.035	0.932065	0.00131198	0.0111692
ENSDARG00000045926	0.775	1.47867	0.932029	0.180033	0.493763
ENSDARG00000032820	0.270333	0.515667	0.931699	0.130652	0.400487
ENSDARG00000075825	0.212333	0.405	0.931591	0.096868	0.329076
ENSDARG00000034871	1.95033	3.72	0.931582	0.000327255	0.00337034
ENSDARG00000098171	0.835333	1.593	0.931322	0.000107179	0.00127372
MSTRG.5018	2.34533	4.47067	0.930697	0.0419363	0.184013
ENSDARG00000076490	5.285	10.0693	0.929993	7.58416e-10	2.56126e-08
ENSDARG00000061968	4.07333	7.76	0.929847	4.48858e-08	1.13281e-06
ENSDARG00000091573	0.265333	0.505333	0.929429	0.202398	0.528359
MSTRG.17153	2.44533	4.657	0.92937	4.94038e-09	1.49235e-07
ENSDARG00000007693	72.5113	138.007	0.928467	3.36598e-32	6.86983e-30
ENSDARG00000074652	10.9377	20.8147	0.928295	2.91588e-12	1.29619e-10
ENSDARG00000000068	4.41767	8.40467	0.927906	5.03071e-07	1.04215e-05
ENSDARG00000079166	6.649	12.6493	0.927852	1.43464e-14	7.88584e-13
ENSDARG00000060992	1.26533	2.40633	0.927319	0.00811652	0.0509315
ENSDARG00000091683	0.722	1.373	0.927261	0.0858481	0.303687
ENSDARG00000062756	0.368667	0.701	0.927097	0.28214	0.633877
ENSDARG00000032862	16.4323	31.2323	0.926503	5.20155e-20	4.96283e-18
ENSDARG00000079267	1.00567	1.91033	0.925672	0.0504336	0.209806
ENSDARG00000016753	3.966	7.53167	0.925284	2.22391e-11	8.84701e-10
ENSDARG00000075666	65.9293	125.148	0.924643	6.58892e-37	1.73762e-34
ENSDARG00000070545	17.0523	32.3613	0.924302	6.99522e-29	1.16443e-26
ENSDARG00000031702	13.4167	25.4537	0.923847	2.31041e-16	1.54495e-14
ENSDARG00000011262	0.279333	0.529333	0.922189	0.204543	0.530676
ENSDARG00000077812	0.831333	1.575	0.921853	0.0341082	0.157963
ENSDARG00000016706	3.10633	5.88433	0.921666	1.44539e-05	0.000217745
ENSDARG00000070604	8.312	15.7357	0.920771	4.13133e-12	1.80235e-10
ENSDARG00000029931	3.85167	7.29133	0.9207	3.16772e-10	1.12993e-08
ENSDARG00000100508	1.589	3.008	0.920685	6.93646e-05	0.000868761
ENSDARG00000044492	0.861667	1.62967	0.919375	0.0610934	0.240344
ENSDARG00000100598	0.685	1.29533	0.919148	0.00579345	0.0387292
ENSDARG00000076439	11.2533	21.2713	0.918558	1.47704e-12	6.82433e-11
ENSDARG00000013031	19.0267	35.9597	0.918357	1.74998e-23	2.15046e-21
ENSDARG00000036479	0.500667	0.946	0.91799	0.0919801	0.317255
ENSDARG00000079352	1.758	3.321	0.917683	1.06686e-05	0.000166824
ENSDARG00000092998	0.647333	1.22233	0.917057	0.0238076	0.119655
ENSDARG00000019810	6.12667	11.5683	0.917007	3.31103e-13	1.62241e-11
ENSDARG00000031336	1.29733	2.449	0.916644	0.00127545	0.0109176
ENSDARG00000059965	10.2313	19.3103	0.916379	2.39738e-05	0.000342141
ENSDARG00000017741	41.7257	78.6517	0.914542	1.65743e-29	2.83953e-27
ENSDARG00000055518	14.0907	26.5477	0.913845	4.72597e-17	3.41302e-15
ENSDARG00000057098	0.635	1.19633	0.913791	0.101434	0.339237
ENSDARG00000017261	4.12767	7.775	0.913516	1.85955e-07	4.15671e-06
ENSDARG00000004692	3.73033	7.026	0.913399	0.000181904	0.00202921
ENSDARG00000103959	6.84333	12.888	0.913257	5.88752e-07	1.20162e-05
ENSDARG00000068468	0.054	0.101667	0.912815	0.243428	0.584621
ENSDARG00000006200	13.879	26.1293	0.912767	5.11494e-29	8.57519e-27
ENSDARG00000068708	22.79	42.9037	0.9127	2.49027e-15	1.51031e-13
ENSDARG00000002165	41.7863	78.6397	0.912226	2.00214e-19	1.82141e-17
ENSDARG00000104442	0.259667	0.488667	0.91219	0.061001	0.240066
ENSDARG00000056111	3.825	7.19733	0.912003	5.17766e-07	1.06976e-05
ENSDARG00000100121	0.673667	1.26633	0.91055	0.159978	0.457574
ENSDARG00000009471	0.285333	0.536333	0.910482	0.80681	0.936506
ENSDARG00000104088	0.349667	0.657	0.909913	0.0576366	0.229692
ENSDARG00000042732	2.81033	5.28	0.909797	5.70509e-10	1.95766e-08
MSTRG.22122	0.954667	1.79333	0.909575	0.0544076	0.2204
ENSDARG00000043644	3.145	5.90733	0.909447	0.000634682	0.00600428
ENSDARG00000069133	7.50967	14.1053	0.90942	8.00431e-10	2.69154e-08
ENSDARG00000098135	3.31067	6.21767	0.909252	0.00233414	0.0182069
ENSDARG00000038574	0.177333	0.333	0.909058	0.266179	0.614991
ENSDARG00000055314	3.76067	7.05933	0.908544	5.83907e-14	3.04553e-12
ENSDARG00000099747	0.900667	1.69033	0.908243	0.0126072	0.0728647
ENSDARG00000009743	0.313333	0.588	0.908118	0.171779	0.479321
ENSDARG00000001890	11.235	21.0667	0.906962	4.4207e-22	4.96451e-20
ENSDARG00000099982	6.16767	11.563	0.906719	0.00784148	0.0495684
ENSDARG00000037746	416.41	780.303	0.90603	1.28897e-53	7.03568e-51
ENSDARG00000059557	0.171667	0.321667	0.905957	0.261677	0.608825
ENSDARG00000054746	3.27067	6.12167	0.90434	1.63002e-13	8.15739e-12
ENSDARG00000076787	9.03167	16.9043	0.904329	3.32639e-09	1.03272e-07
ENSDARG00000062463	0.290667	0.544	0.904241	0.160756	0.458568
ENSDARG00000062785	0.0926667	0.173333	0.903427	0.319371	0.679333
ENSDARG00000060222	0.870667	1.628	0.902908	0.0693352	0.263098
ENSDARG00000041895	3.40667	6.36533	0.901875	1.57659e-14	8.64584e-13
ENSDARG00000005780	0.494333	0.923333	0.901367	0.231361	0.568314
ENSDARG00000070453	0.314667	0.587667	0.901174	0.0738955	0.273991
ENSDARG00000061052	4.27633	7.986	0.901099	1.44221e-18	1.23091e-16
ENSDARG00000005834	1.06033	1.97967	0.90074	0.00994048	0.0602409
ENSDARG00000062812	0.836	1.56033	0.900279	0.0434043	0.188586
ENSDARG00000058964	0.654667	1.22167	0.900018	0.0651145	0.251946
ENSDARG00000006038	4.84467	9.03367	0.898914	5.5662e-06	9.32507e-05
ENSDARG00000043475	1.29067	2.406	0.89852	0.00101127	0.0089771
ENSDARG00000061039	0.294	0.548	0.89836	0.0465873	0.198448
MSTRG.16880	1.29333	2.41067	0.898338	0.147809	0.433977
ENSDARG00000090071	0.185667	0.346	0.898057	0.153283	0.44493
ENSDARG00000114493	0.523	0.974333	0.897604	0.159837	0.457355
ENSDARG00000070487	2.59	4.82233	0.896779	5.43027e-05	0.000705725
ENSDARG00000016484	6.712	12.491	0.896074	1.07936e-07	2.5359e-06
ENSDARG00000032188	3.745	6.968	0.895779	1.17479e-05	0.00018081
ENSDARG00000008022	0.164	0.305	0.895113	0.321275	0.681019
ENSDARG00000035005	23.9537	44.547	0.895082	9.86068e-11	3.63328e-09
ENSDARG00000095067	0.374667	0.696667	0.894861	0.23422	0.571632
MSTRG.9238	0.836	1.55433	0.894721	0.0590553	0.233899
ENSDARG00000005085	0.272	0.505667	0.89458	0.217677	0.550609
ENSDARG00000076964	0.467667	0.869333	0.894429	0.127424	0.393624
ENSDARG00000040064	8.67833	16.1307	0.894316	1.07909e-09	3.5773e-08
ENSDARG00000102929	0.472	0.876333	0.892693	0.241451	0.581717
MSTRG.22025	3.265	6.059	0.891997	0.00985511	0.0598472
ENSDARG00000042033	0.339	0.629	0.891775	0.34883	0.712905
ENSDARG00000075648	0.0983333	0.182333	0.890826	0.340591	0.703264
ENSDARG00000009505	37.8467	70.1657	0.890599	8.32897e-22	9.1249e-20
ENSDARG00000030417	0.826	1.53133	0.890575	0.0601473	0.237263
ENSDARG00000103747	77.1007	142.885	0.890036	5.35877e-42	1.77149e-39
ENSDARG00000068892	10.0213	18.5697	0.889873	3.24172e-07	6.95488e-06
ENSDARG00000046079	0.769667	1.426	0.889668	0.0914116	0.316122
ENSDARG00000101199	523.616	970.032	0.889524	1.60535e-34	3.65817e-32
ENSDARG00000069706	2.19467	4.06533	0.889372	0.00394171	0.0280776
MSTRG.6205	1.20767	2.23633	0.888913	0.0364245	0.165618
ENSDARG00000001776	0.0986667	0.182667	0.888579	0.284485	0.636405
ENSDARG00000069318	0.323667	0.599	0.888047	0.1614	0.459792
ENSDARG00000062355	0.458	0.847	0.887014	0.40721	0.758782
ENSDARG00000089705	2.679	4.95367	0.886802	0.00118337	0.0102039
ENSDARG00000058606	11.8777	21.957	0.88643	4.51472e-26	6.57917e-24
ENSDARG00000058480	0.427	0.789333	0.886399	0.048333	0.203557
ENSDARG00000102349	0.199667	0.369	0.886027	0.282678	0.634353
ENSDARG00000008188	24.513	45.298	0.8859	3.40425e-22	3.85996e-20
ENSDARG00000094385	1.55167	2.867	0.885723	0.0655104	0.253144
ENSDARG00000101551	0.625667	1.156	0.885675	0.0191285	0.100846
ENSDARG00000007275	1.101	2.03367	0.885269	0.0154751	0.0853875
ENSDARG00000036848	16.3067	30.118	0.885164	1.31788e-12	6.12515e-11
ENSDARG00000079107	0.965	1.78067	0.883817	0.175005	0.48541
ENSDARG00000044299	6.08067	11.2103	0.882528	6.59595e-10	2.24368e-08
ENSDARG00000057863	0.231667	0.427	0.882186	0.0733355	0.272715
ENSDARG00000055751	0.58	1.069	0.882137	0.180938	0.495428
ENSDARG00000106298	0.617667	1.138	0.8816	0.0730938	0.272102
ENSDARG00000035622	59.4223	109.48	0.881595	3.82196e-31	7.35289e-29
ENSDARG00000005220	11.489	21.1643	0.881382	6.47327e-07	1.30978e-05
ENSDARG00000103607	0.709	1.30533	0.880561	0.0670216	0.257078
ENSDARG00000096153	0.316333	0.582333	0.8804	0.153032	0.444429
ENSDARG00000058853	0.0876667	0.161333	0.879944	0.25947	0.606434
ENSDARG00000035352	1.66267	3.05967	0.879876	0.0741158	0.274596
ENSDARG00000092546	11.0233	20.2833	0.879734	3.36428e-12	1.47871e-10
ENSDARG00000104412	0.645667	1.188	0.879673	0.0209682	0.108498
ENSDARG00000077590	0.395667	0.728	0.879653	0.0345965	0.159625
ENSDARG00000087249	1.10367	2.03067	0.879649	0.0361657	0.164888
ENSDARG00000016837	3.08367	5.67	0.878702	0.00131674	0.0112016
ENSDARG00000112495	0.278667	0.512333	0.878542	0.250854	0.594666
ENSDARG00000013670	9.76667	17.937	0.877	2.64934e-15	1.60264e-13
ENSDARG00000052072	2.71367	4.983	0.876771	0.0321239	0.151038
ENSDARG00000053804	0.643667	1.18167	0.876437	0.0989035	0.333625
ENSDARG00000111043	0.195667	0.359	0.875586	0.348508	0.712735
MSTRG.25944	1.369	2.51133	0.875331	0.0198023	0.103676
ENSDARG00000029463	4.08567	7.49367	0.8751	1.03029e-14	5.84104e-13
ENSDARG00000045748	2.48267	4.55333	0.875033	5.45148e-07	1.12042e-05
ENSDARG00000015176	0.462333	0.847	0.873429	0.0218873	0.112068
ENSDARG00000097491	16.2827	29.8033	0.872137	1.47771e-13	7.42686e-12
ENSDARG00000035415	0.593667	1.08633	0.871742	0.139467	0.418542
ENSDARG00000004782	1.36567	2.49867	0.871553	5.9169e-07	1.20656e-05
ENSDARG00000039142	5.07867	9.291	0.871384	1.95172e-09	6.32718e-08
ENSDARG00000102820	0.793333	1.45133	0.87138	0.110243	0.357687
MSTRG.26321	1.601	2.92767	0.870778	0.0703527	0.26573
ENSDARG00000069537	12.241	22.374	0.870102	2.61222e-06	4.65512e-05
ENSDARG00000117155	0.911667	1.666	0.86981	0.168502	0.473208
ENSDARG00000006260	202.933	370.613	0.868908	6.40202e-43	2.1466e-40
ENSDARG00000043680	6.275	11.4553	0.868332	1.53162e-15	9.51022e-14
MSTRG.21396	1.25267	2.286	0.867823	0.0903239	0.313237
ENSDARG00000076090	0.426667	0.777667	0.866042	0.218009	0.551211
ENSDARG00000074052	1.63167	2.97033	0.864278	0.000866745	0.00788502
ENSDARG00000021895	1.059	1.927	0.863654	0.0106907	0.0637019
ENSDARG00000103067	0.218333	0.397	0.862607	0.219096	0.552947
ENSDARG00000058861	5.423	9.86	0.862496	3.91969e-08	9.98903e-07
ENSDARG00000079623	0.371	0.674333	0.862043	0.286555	0.639549
ENSDARG00000060662	0.145667	0.264667	0.861506	0.312611	0.670441
ENSDARG00000075685	0.182333	0.331	0.860253	0.184817	0.50253
ENSDARG00000098838	0.461333	0.837333	0.859993	0.167732	0.471872
MSTRG.14498	5.194	9.42167	0.859136	2.25968e-05	0.000323902
ENSDARG00000008363	48.7683	88.4147	0.858341	2.25538e-26	3.35038e-24
MSTRG.27063	1.28233	2.32167	0.85639	6.08508e-05	0.00077579
ENSDARG00000061909	0.065	0.117667	0.856194	0.262241	0.609629
ENSDARG00000012449	0.289667	0.524333	0.856091	0.22248	0.557173
ENSDARG00000017803	8.71967	15.7733	0.855143	2.715e-17	2.02297e-15
ENSDARG00000100115	0.296333	0.536	0.855012	0.00605444	0.0401423
ENSDARG00000010280	4.71333	8.52533	0.855009	0.000107842	0.00127966
ENSDARG00000038583	17.954	32.4663	0.854639	4.93391e-28	7.82457e-26
ENSDARG00000060551	0.118	0.213333	0.854323	0.264935	0.613486
ENSDARG00000090986	3.859	6.97633	0.854242	1.3625e-17	1.0485e-15
ENSDARG00000096602	2.98	5.385	0.853634	0.002249	0.0176543
ENSDARG00000017397	6.99033	12.6293	0.853345	1.13196e-14	6.34085e-13
ENSDARG00000007347	13.9903	25.274	0.853224	7.35019e-11	2.75585e-09
ENSDARG00000053104	1.54767	2.79567	0.853098	0.0511156	0.211631
ENSDARG00000004953	0.165	0.298	0.852846	0.422655	0.773351
ENSDARG00000014685	0.749667	1.353	0.851841	0.0563621	0.226163
ENSDARG00000055493	16.92	30.535	0.851734	9.89154e-12	4.10184e-10
ENSDARG00000071657	0.556	1.00333	0.851644	0.0308038	0.146299
ENSDARG00000062251	4.241	7.65267	0.851558	6.86055e-06	0.000112683
ENSDARG00000056379	20.06	36.197	0.851549	6.22005e-10	2.12505e-08
ENSDARG00000069989	2.76167	4.983	0.851475	2.64812e-09	8.34884e-08
ENSDARG00000078206	0.693333	1.251	0.851461	0.192629	0.515235
ENSDARG00000045442	3.597	6.48933	0.851276	4.46619e-05	0.000595603
ENSDARG00000093764	0.198333	0.357667	0.850689	0.291559	0.64475
MSTRG.6597	3.59433	6.48133	0.850566	1.07627e-05	0.000167736
ENSDARG00000097683	0.108333	0.195333	0.850461	0.0949329	0.324239
ENSDARG00000112002	2.00567	3.61633	0.850446	0.0636886	0.248188
ENSDARG00000100317	10.321	18.6063	0.850211	5.73437e-08	1.40786e-06
ENSDARG00000110810	0.256	0.461333	0.849666	0.195989	0.520369
ENSDARG00000041332	5.138	9.25833	0.849546	2.0543e-08	5.52412e-07
ENSDARG00000060808	0.792	1.427	0.849413	0.0298221	0.142993
ENSDARG00000023299	6.98133	12.5767	0.849175	0.000608051	0.00577797
ENSDARG00000011564	31.354	56.479	0.849065	3.17266e-24	4.04703e-22
ENSDARG00000062168	0.603667	1.08733	0.84897	0.0500055	0.208543
ENSDARG00000002479	0.489	0.880667	0.848762	0.023072	0.116884
ENSDARG00000033616	5.958	10.7273	0.848391	5.87602e-09	1.75462e-07
ENSDARG00000062483	1.176	2.11733	0.84836	0.157374	0.452697
ENSDARG00000093418	0.683333	1.22933	0.847215	0.1821	0.497737
ENSDARG00000069815	0.498667	0.897	0.847032	0.184865	0.502603
ENSDARG00000045878	3.14367	5.65367	0.846739	0.00639798	0.041993
ENSDARG00000035544	1.73533	3.12033	0.846487	0.000343804	0.00351456
ENSDARG00000060745	1.01367	1.82167	0.845676	0.0643299	0.249899
ENSDARG00000014101	0.389333	0.699667	0.845662	0.0870701	0.306528
ENSDARG00000104555	5.78167	10.39	0.845638	2.76353e-08	7.28797e-07
MSTRG.1186	1.46367	2.62933	0.84511	0.0658412	0.254004
ENSDARG00000078801	0.575333	1.03333	0.844836	0.133649	0.406807
MSTRG.12362	4.632	8.319	0.844775	1.76556e-08	4.84106e-07
ENSDARG00000015611	26.0907	46.841	0.844238	8.7692e-18	6.86073e-16
ENSDARG00000099745	2.69467	4.83767	0.844205	2.179e-05	0.000313763
ENSDARG00000005774	32.875	59.0103	0.843977	3.18897e-28	5.1266e-26
ENSDARG00000057583	4.41633	7.923	0.843198	2.54001e-11	1.00534e-09
ENSDARG00000019367	35.6153	63.8873	0.843031	9.88811e-25	1.29656e-22
ENSDARG00000076280	0.259	0.464333	0.842209	0.223391	0.55874
MSTRG.11757	9.574	17.162	0.842024	7.21244e-24	9.00442e-22
ENSDARG00000057184	5.09467	9.13133	0.841838	1.97992e-05	0.000287034
ENSDARG00000033370	1.70633	3.05733	0.841374	0.128005	0.39497
ENSDARG00000035676	49.261	88.2573	0.84127	1.59643e-30	2.92732e-28
ENSDARG00000091669	0.264667	0.474	0.840711	0.354184	0.717065
MSTRG.27282	6.198	11.0993	0.840598	0.00397559	0.0282761
ENSDARG00000101421	0.248333	0.444667	0.840446	0.18814	0.507741
ENSDARG00000019392	0.937667	1.67867	0.840169	0.665364	0.926932
ENSDARG00000076533	11.5077	20.59	0.839348	2.92763e-21	3.04046e-19
ENSDARG00000077068	3.133	5.60533	0.839255	1.78371e-08	4.8851e-07
ENSDARG00000012467	0.409	0.731667	0.839086	0.130722	0.400631
MSTRG.18294	2.35233	4.20733	0.838814	0.00202451	0.0161844
ENSDARG00000098687	0.702	1.25533	0.838528	0.152968	0.444401
ENSDARG00000088699	2.93567	5.249	0.838354	9.87267e-09	2.8467e-07
ENSDARG00000069484	0.476333	0.851667	0.838317	0.0867462	0.305884
ENSDARG00000040666	10.5987	18.9493	0.838264	9.4669e-08	2.23539e-06
MSTRG.2905	0.247667	0.442667	0.837821	0.463249	0.811904
ENSDARG00000100342	0.929333	1.661	0.837784	0.0207773	0.107656
ENSDARG00000008811	6.32367	11.2993	0.837404	8.97517e-06	0.000143304
ENSDARG00000071203	4.59367	8.201	0.836154	7.76601e-05	0.000958843
ENSDARG00000002215	9.704	17.324	0.836121	1.99928e-10	7.20817e-09
ENSDARG00000033182	41.0927	73.3577	0.836067	7.85972e-21	7.91741e-19
ENSDARG00000044002	1.19067	2.125	0.835693	0.0376044	0.169346
ENSDARG00000101297	0.611333	1.09067	0.835179	0.0725012	0.270838
ENSDARG00000114226	1.00567	1.79367	0.83476	0.00989212	0.0600147
ENSDARG00000098414	2.85867	5.09767	0.834495	2.58508e-06	4.61753e-05
ENSDARG00000009160	0.402333	0.717333	0.834252	0.215865	0.547974
ENSDARG00000039343	14.9847	26.7143	0.834127	3.85756e-15	2.29217e-13
ENSDARG00000051970	1.02133	1.82033	0.833749	0.000249836	0.00267148
MSTRG.4060	0.595	1.06033	0.833556	0.143687	0.427193
ENSDARG00000104573	4.12167	7.34067	0.832683	2.24965e-12	1.02131e-10
ENSDARG00000004017	3.98267	7.09067	0.832187	5.65121e-05	0.000726573
MSTRG.25910	1.35533	2.413	0.83218	0.00352587	0.0256096
ENSDARG00000108432	5.00567	8.911	0.832025	0.0131737	0.0754148
ENSDARG00000043026	2.94967	5.24733	0.831033	2.57702e-07	5.6213e-06
ENSDARG00000036929	3.70367	6.583	0.829791	2.6129e-05	0.000368997
ENSDARG00000031496	2.04733	3.63567	0.828474	1.9061e-05	0.000278221
ENSDARG00000061454	0.11	0.195333	0.828435	0.317123	0.676601
ENSDARG00000006990	6.407	11.3617	0.826454	0.000122272	0.00143349
ENSDARG00000071005	0.665667	1.18	0.825915	0.0795134	0.287888
ENSDARG00000079252	0.435667	0.771667	0.824753	0.176016	0.486777
ENSDARG00000026489	12.064	21.3677	0.824721	2.0729e-16	1.4021e-14
ENSDARG00000059738	1.58267	2.80067	0.823413	0.0467305	0.19895
ENSDARG00000098515	1.28067	2.266	0.823253	0.00340268	0.0248643
ENSDARG00000067729	0.167667	0.296667	0.823247	0.347154	0.711383
ENSDARG00000103155	1.54733	2.73633	0.82246	0.000648309	0.00611103
ENSDARG00000037100	1.95367	3.45467	0.822362	0.126377	0.391527
ENSDARG00000104938	5.79933	10.254	0.822228	8.46272e-09	2.47358e-07
ENSDARG00000071198	1.17867	2.084	0.8222	0.179012	0.491991
MSTRG.18159	2.26667	4.00767	0.82219	9.58518e-05	0.0011549
ENSDARG00000036162	47.1	83.2683	0.822041	6.47869e-22	7.17271e-20
ENSDARG00000061921	0.501	0.885667	0.821953	0.221411	0.555861
ENSDARG00000057141	0.563	0.995	0.821562	0.197804	0.523017
ENSDARG00000059003	0.106	0.187333	0.821543	0.298735	0.653661
ENSDARG00000035913	8.14	14.3857	0.821531	2.30457e-07	5.06465e-06
ENSDARG00000075754	0.843333	1.49033	0.82146	0.103164	0.343275
ENSDARG00000017835	0.688333	1.21633	0.821359	0.311045	0.668303
ENSDARG00000037121	0.580333	1.02533	0.821139	0.140203	0.420002
ENSDARG00000076004	20.421	36.0777	0.821053	1.74676e-15	1.0789e-13
ENSDARG00000062156	0.630667	1.114	0.8208	0.775505	0.936506
ENSDARG00000057210	1.052	1.858	0.820616	0.0724773	0.270835
ENSDARG00000012829	0.270667	0.478	0.820493	0.247064	0.589252
ENSDARG00000011648	8.75167	15.449	0.819884	0.000505491	0.00492066
MSTRG.8283	0.374667	0.661333	0.81977	0.158745	0.455435
ENSDARG00000078560	0.117667	0.207667	0.819564	0.29219	0.645034
ENSDARG00000102403	2.79367	4.93033	0.819525	0.000277508	0.00293
ENSDARG00000001557	5.10033	8.996	0.818692	1.21149e-05	0.000185243
ENSDARG00000062900	5.407	9.53567	0.818505	0.000379837	0.00383613
ENSDARG00000055477	2.065	3.64033	0.817929	0.0033017	0.02427
ENSDARG00000010255	2.981	5.255	0.817894	0.00103444	0.00915514
ENSDARG00000058731	1.813	3.19567	0.817738	7.89403e-05	0.000971074
ENSDARG00000094973	0.247	0.435333	0.817609	0.393206	0.747282
ENSDARG00000009031	1.79767	3.16767	0.817295	0.00106869	0.00940507
ENSDARG00000045016	0.59	1.03933	0.816872	0.365748	0.726943
ENSDARG00000057481	0.195	0.343333	0.816136	0.184769	0.502516
ENSDARG00000094484	0.475	0.836	0.815575	0.67973	0.933962
ENSDARG00000002271	32.9317	57.955	0.815458	1.31106e-19	1.21628e-17
ENSDARG00000009262	0.675333	1.188	0.814863	0.0552082	0.222836
ENSDARG00000068624	0.247667	0.435667	0.814825	0.165993	0.468835
ENSDARG00000056018	0.292333	0.514	0.814154	0.371429	0.731543
ENSDARG00000077253	1.50167	2.64	0.813973	0.0369261	0.167186
ENSDARG00000099113	1.64967	2.89967	0.813713	0.00015978	0.00181081
ENSDARG00000078676	1.95	3.427	0.813472	0.000477203	0.0046805
ENSDARG00000036291	2.42133	4.25367	0.812905	0.00286844	0.0216341
ENSDARG00000058503	0.412667	0.724667	0.812341	0.0663789	0.255448
ENSDARG00000041776	2.66233	4.675	0.812275	2.09686e-05	0.000303095
MSTRG.27006	1.311	2.302	0.81222	0.0105276	0.0629379
ENSDARG00000062266	3.81467	6.698	0.812173	1.0263e-10	3.76967e-09
ENSDARG00000035924	16.3877	28.7717	0.812038	1.87139e-21	1.96966e-19
ENSDARG00000102976	0.289	0.507333	0.811864	0.295594	0.649615
ENSDARG00000039069	0.147	0.258	0.811555	0.351305	0.715444
ENSDARG00000075954	14.0583	24.6723	0.811469	7.45796e-19	6.48317e-17
ENSDARG00000095789	0.861667	1.512	0.811256	0.0470065	0.199871
ENSDARG00000036571	0.924667	1.62233	0.811065	0.0158112	0.0866056
ENSDARG00000099949	0.373333	0.655	0.811031	0.167619	0.471789
ENSDARG00000054363	13.845	24.2883	0.810898	3.66624e-11	1.42941e-09
ENSDARG00000043856	5.63167	9.87733	0.81056	9.12599e-12	3.82493e-10
ENSDARG00000100164	0.611667	1.07233	0.809936	0.0496872	0.207695
ENSDARG00000105281	0.917333	1.607	0.808852	0.13742	0.414627
ENSDARG00000002405	1.97267	3.45333	0.807842	7.70709e-05	0.000953574
ENSDARG00000110950	0.389667	0.682	0.807531	0.0920725	0.317354
ENSDARG00000020258	22.076	38.6317	0.807305	4.83631e-17	3.482e-15
ENSDARG00000016676	8.08967	14.154	0.807058	4.1462e-07	8.76704e-06
ENSDARG00000007709	1.619	2.83233	0.806888	0.00367794	0.0265125
ENSDARG00000070858	1.32033	2.30933	0.806574	0.0258416	0.12769
ENSDARG00000104685	0.651667	1.13933	0.805984	0.0682033	0.260081
ENSDARG00000011855	0.335	0.585667	0.805919	0.177387	0.488897
ENSDARG00000100872	20.2863	35.4517	0.805345	6.28127e-11	2.37022e-09
MSTRG.18328	1.26967	2.21767	0.804593	0.123285	0.384698
ENSDARG00000075034	0.502333	0.877333	0.80448	0.0102522	0.0617317
ENSDARG00000104315	11.367	19.8473	0.804094	1.02611e-07	2.41563e-06
ENSDARG00000057108	5.29667	9.246	0.803745	1.78794e-05	0.000263266
ENSDARG00000035147	0.460667	0.804	0.803472	0.141567	0.42263
ENSDARG00000104470	8.09133	14.1213	0.803427	1.02605e-05	0.000160871
ENSDARG00000054941	0.408	0.712	0.803308	0.380204	0.738018
ENSDARG00000078227	1.306	2.279	0.803246	0.00106304	0.00937311
ENSDARG00000098206	2.77933	4.84933	0.803048	0.00744312	0.0476015
ENSDARG00000078547	0.342333	0.597	0.802329	0.306277	0.662543
ENSDARG00000005462	0.227667	0.397	0.802216	0.17725	0.488692
ENSDARG00000089781	0.280667	0.489	0.800977	0.330938	0.69149
ENSDARG00000035471	3.368	5.86733	0.800813	0.000272012	0.00287906
ENSDARG00000036924	2.583	4.498	0.800236	0.0974899	0.330376
ENSDARG00000018971	6.54333	11.3937	0.800134	1.17931e-07	2.74326e-06
ENSDARG00000059054	99.9393	173.938	0.799449	1.66522e-37	4.54469e-35
ENSDARG00000053716	2.2	3.82867	0.799339	0.00132627	0.0112664
ENSDARG00000024561	9.20633	16.019	0.799086	2.98496e-12	1.32189e-10
ENSDARG00000060252	1.62433	2.82633	0.799084	0.274928	0.625517
ENSDARG00000010571	1.07267	1.86633	0.799005	0.00254322	0.0196381
ENSDARG00000079796	0.882667	1.53567	0.798924	0.137958	0.415716
ENSDARG00000057984	0.267667	0.465667	0.79886	0.473208	0.820249
ENSDARG00000099124	7.489	13.0273	0.798697	2.39794e-05	0.000342141
ENSDARG00000093402	1.609	2.79867	0.798575	3.62392e-06	6.2898e-05
ENSDARG00000045070	3.40167	5.91567	0.798299	0.000728076	0.00675442
ENSDARG00000111860	0.331333	0.576	0.797785	0.373804	0.733268
ENSDARG00000018397	11.728	20.3733	0.796725	2.60687e-11	1.03007e-09
ENSDARG00000033140	21.915	38.0657	0.796572	1.5329e-16	1.04589e-14
ENSDARG00000015990	5.46967	9.49433	0.795614	2.76337e-14	1.48759e-12
ENSDARG00000016200	25.2517	43.8293	0.795518	5.12831e-18	4.08022e-16
ENSDARG00000101512	1.11767	1.93967	0.795319	0.169262	0.474585
ENSDARG00000116618	5.28367	9.16433	0.79449	1.11692e-07	2.61108e-06
ENSDARG00000101722	8.10667	14.0583	0.794245	1.9447e-08	5.28289e-07
ENSDARG00000093214	2.205	3.82267	0.793801	0.0687983	0.261887
ENSDARG00000100773	3.07133	5.32367	0.793555	0.000474251	0.00465544
ENSDARG00000071347	1.76467	3.05867	0.793507	0.00524501	0.0356209
ENSDARG00000028066	0.189667	0.328667	0.793159	0.34333	0.706702
ENSDARG00000006963	4.87433	8.44633	0.79312	5.63003e-12	2.42909e-10
ENSDARG00000075111	0.942333	1.63233	0.792626	0.40062	0.754118
ENSDARG00000006923	0.409667	0.709333	0.792013	0.672913	0.929857
ENSDARG00000098221	0.703667	1.21833	0.791945	0.0287383	0.138761
ENSDARG00000036489	61.684	106.797	0.791903	5.27165e-35	1.23731e-32
ENSDARG00000100912	1.13233	1.96	0.791555	0.105961	0.34912
ENSDARG00000097208	128.282	222.044	0.791525	3.52711e-25	4.75775e-23
ENSDARG00000030964	2.34133	4.05233	0.791423	0.00254409	0.0196381
MSTRG.8989	0.748	1.29433	0.791099	0.0760013	0.279378
ENSDARG00000035552	5.55767	9.61567	0.790908	3.41007e-05	0.000468483
ENSDARG00000087688	1.57333	2.722	0.790843	0.00928326	0.0569194
ENSDARG00000103156	0.205	0.354667	0.79084	0.378998	0.737539
ENSDARG00000013776	7.364	12.7373	0.790502	1.47962e-07	3.36841e-06
MSTRG.25945	4.949	8.55967	0.790418	2.73545e-05	0.000384453
MSTRG.3842	0.803	1.38833	0.789882	0.0935695	0.321218
ENSDARG00000061301	4.80467	8.305	0.789544	1.91565e-05	0.000279442
ENSDARG00000078191	1.74433	3.014	0.789004	0.027027	0.132184
MSTRG.4994	1.28867	2.22633	0.78879	0.0488445	0.204993
ENSDARG00000042887	5.36967	9.276	0.78867	0.000279839	0.00295063
ENSDARG00000070227	0.201667	0.348333	0.788496	0.208158	0.53618
ENSDARG00000079027	7.20167	12.4377	0.788313	2.15648e-11	8.59335e-10
MSTRG.19879	3.49567	6.036	0.788025	3.09883e-07	6.67885e-06
ENSDARG00000055760	2.59567	4.48067	0.787608	0.000332568	0.00341906
MSTRG.18689	0.702333	1.212	0.787162	0.0143313	0.0805872
ENSDARG00000102480	0.200667	0.346	0.785971	0.215631	0.547557
ENSDARG00000061017	11.1747	19.2627	0.785576	3.75786e-18	3.04141e-16
ENSDARG00000103923	1.782	3.07033	0.784898	0.0250077	0.12425
ENSDARG00000055561	3.70133	6.377	0.784833	0.000981612	0.0087669
MSTRG.16565	0.706333	1.21667	0.784513	0.158997	0.455823
ENSDARG00000014655	1.04533	1.80033	0.784301	0.00496909	0.0340822
ENSDARG00000069476	1.196	2.05967	0.784193	0.0454242	0.194695
ENSDARG00000070408	0.896	1.54267	0.783856	0.0540928	0.219636
ENSDARG00000061416	12.3353	21.2343	0.783602	3.11165e-08	8.09685e-07
ENSDARG00000013004	3.602	6.19933	0.783315	2.54734e-05	0.000360824
ENSDARG00000029544	69.244	119.165	0.7832	1.62123e-16	1.10296e-14
ENSDARG00000003421	1.90733	3.282	0.783018	0.0111271	0.0658672
ENSDARG00000054794	3.85367	6.62967	0.782705	4.61727e-05	0.000611234
ENSDARG00000060438	0.894	1.53767	0.782396	0.0117232	0.0687716
ENSDARG00000090428	63.1223	108.567	0.782363	2.6355e-17	1.97629e-15
ENSDARG00000100383	1.02367	1.76033	0.782103	0.00716443	0.0461207
ENSDARG00000061371	0.708333	1.21767	0.781619	0.0314732	0.148693
ENSDARG00000088260	1.77	3.04133	0.780955	0.0528288	0.216251
ENSDARG00000061292	9.083	15.6053	0.780798	7.65661e-12	3.25558e-10
ENSDARG00000055080	18.6507	32.0167	0.779596	4.31108e-16	2.81853e-14
ENSDARG00000037833	0.282667	0.485	0.778883	0.395524	0.749185
ENSDARG00000001939	2.209	3.79	0.778804	0.000241666	0.00259594
ENSDARG00000070847	0.276667	0.474667	0.778766	0.376614	0.735461
ENSDARG00000016809	5.63233	9.659	0.778141	8.86166e-07	1.74052e-05
ENSDARG00000040705	8.74233	14.9913	0.778038	0.0133468	0.0762754
ENSDARG00000005612	7.05267	12.0927	0.777892	2.0404e-06	3.70955e-05
MSTRG.7509	4.12633	7.07467	0.777802	1.78646e-05	0.000263215
ENSDARG00000077349	0.230667	0.395333	0.77726	0.253211	0.597462
MSTRG.5719	1.13667	1.948	0.777184	0.0123133	0.0715182
ENSDARG00000006422	1.90433	3.263	0.776913	0.00155794	0.0129393
MSTRG.10182	2.723	4.66433	0.776474	0.302816	0.658946
ENSDARG00000033683	1.578	2.703	0.776464	0.00767951	0.0487546
MSTRG.17132	2.11167	3.617	0.776411	0.000261259	0.00277718
ENSDARG00000039502	2.23867	3.83433	0.776336	0.00192723	0.0155452
ENSDARG00000071288	0.533333	0.913333	0.776104	0.0984511	0.332577
ENSDARG00000116367	0.253667	0.434333	0.775869	0.240048	0.579596
ENSDARG00000069844	1.21833	2.086	0.77583	0.0774773	0.283074
MSTRG.18000	0.606667	1.03867	0.775757	0.347752	0.712238
ENSDARG00000098766	2.38767	4.08767	0.775676	3.17193e-07	6.81139e-06
ENSDARG00000019998	5.02567	8.60267	0.775469	9.45127e-05	0.00114169
ENSDARG00000089340	6.68267	11.436	0.775087	6.84007e-09	2.01941e-07
ENSDARG00000060534	0.776	1.32767	0.774764	0.0473942	0.200974
ENSDARG00000045443	2.02033	3.456	0.77451	0.0341657	0.158104
ENSDARG00000094577	0.287333	0.491333	0.773977	0.337911	0.700072
ENSDARG00000071685	0.280333	0.479333	0.773886	0.145969	0.431165
ENSDARG00000091618	1.38433	2.36667	0.773665	0.00144809	0.0121516
ENSDARG00000045391	0.322333	0.551	0.773499	0.312819	0.67064
ENSDARG00000062174	0.884333	1.51167	0.773478	0.0283122	0.137183
ENSDARG00000029695	7.70533	13.1667	0.772961	7.62153e-06	0.000123967
MSTRG.6835	0.785333	1.34167	0.772649	0.134239	0.408018
ENSDARG00000102125	2.06467	3.52667	0.772396	4.82057e-05	0.000635995
MSTRG.23084	1.14067	1.94833	0.772363	0.0954588	0.325372
ENSDARG00000071374	0.364667	0.622667	0.771882	0.0643995	0.250086
ENSDARG00000097193	1.323	2.259	0.771871	0.0912312	0.315591
ENSDARG00000052059	10.8307	18.485	0.771233	1.26762e-19	1.18065e-17
ENSDARG00000037363	3.93433	6.71433	0.771125	0.000496079	0.00483934
ENSDARG00000054319	0.301	0.513667	0.771069	0.287136	0.64019
ENSDARG00000035891	33.6303	57.388	0.770986	9.57238e-30	1.67667e-27
ENSDARG00000088232	1.59567	2.721	0.769978	0.109907	0.356895
ENSDARG00000096359	17.573	29.966	0.769966	2.50289e-27	3.83956e-25
ENSDARG00000102475	0.578667	0.986667	0.76983	0.0741466	0.274596
ENSDARG00000093864	1.81333	3.09167	0.769741	0.00112193	0.00978649
ENSDARG00000015123	1.369	2.33333	0.76927	0.12678	0.392309
ENSDARG00000098646	14.5783	24.842	0.768956	8.79787e-13	4.1299e-11
ENSDARG00000059060	3.67833	6.268	0.768953	4.52843e-05	0.000602665
ENSDARG00000010078	3.78233	6.445	0.768904	2.78821e-06	4.93531e-05
ENSDARG00000016531	17.911	30.5177	0.768799	3.12319e-07	6.72518e-06
ENSDARG00000052368	3.25567	5.547	0.768755	0.00696222	0.0450042
ENSDARG00000053517	0.221667	0.377667	0.768722	0.0891993	0.310941
ENSDARG00000069295	2.21433	3.77233	0.768585	0.00395601	0.028171
ENSDARG00000011672	3.403	5.79567	0.768167	3.90797e-05	0.000528668
ENSDARG00000060723	2.68133	4.56633	0.768086	2.61591e-05	0.0003692
ENSDARG00000079199	5.14133	8.75533	0.76802	5.62074e-09	1.68271e-07
ENSDARG00000092119	2.85367	4.857	0.767249	0.0175293	0.0940362
ENSDARG00000062152	1.48033	2.51933	0.76712	0.00813888	0.0510223
ENSDARG00000014945	6.80467	11.58	0.767039	2.3473e-09	7.47537e-08
ENSDARG00000010266	1.30367	2.21833	0.766901	0.00135851	0.0115027
ENSDARG00000055618	1311.37	2229.76	0.765821	5.35282e-31	1.01319e-28
ENSDARG00000036074	6.60233	11.2153	0.764425	5.41185e-08	1.33286e-06
ENSDARG00000088689	1.656	2.81233	0.764065	0.000253328	0.00270389
ENSDARG00000007221	0.71	1.20567	0.76394	0.30299	0.65913
ENSDARG00000059931	2.29133	3.88967	0.763459	0.0058066	0.0387729
ENSDARG00000099199	0.505333	0.857667	0.763182	0.146169	0.431539
ENSDARG00000091511	0.667	1.13167	0.76269	0.281027	0.632406
ENSDARG00000088073	5.39333	9.14733	0.762174	2.08068e-05	0.000301082
ENSDARG00000053636	3.437	5.82833	0.761934	0.00101076	0.00897595
ENSDARG00000063031	5.30933	9.003	0.761875	6.6462e-12	2.85179e-10
ENSDARG00000053528	0.409667	0.694667	0.76187	0.279492	0.630751
ENSDARG00000028976	3.96433	6.721	0.761598	0.000519032	0.00502566
ENSDARG00000013056	0.395667	0.670667	0.76131	0.208953	0.537286
ENSDARG00000077474	0.600667	1.018	0.761101	0.127026	0.39286
ENSDARG00000011510	14.9117	25.271	0.761041	2.01111e-09	6.51073e-08
ENSDARG00000076713	0.393	0.666	0.760993	0.382697	0.739889
ENSDARG00000043643	21.326	36.1327	0.76069	1.47754e-22	1.7168e-20
ENSDARG00000056473	0.691	1.17067	0.760573	0.0858892	0.303692
ENSDARG00000100047	2.84033	4.81167	0.760476	8.17737e-05	0.00100277
ENSDARG00000033345	0.261333	0.442667	0.76033	0.128447	0.395918
ENSDARG00000100499	14.7823	25.0323	0.759919	9.15749e-18	7.14071e-16
ENSDARG00000020718	0.247667	0.419333	0.759698	0.495185	0.838357
ENSDARG00000020311	13.5133	22.879	0.75964	4.0909e-10	1.43524e-08
ENSDARG00000076526	3.639	6.16	0.759388	0.000233706	0.00251646
ENSDARG00000104348	0.537	0.908667	0.758829	0.349971	0.713841
ENSDARG00000026865	82.6387	139.809	0.758565	1.00918e-22	1.19028e-20
ENSDARG00000101037	1.01967	1.725	0.758499	0.124482	0.38749
ENSDARG00000074754	4.03433	6.823	0.758076	0.0306362	0.145736
ENSDARG00000019949	35.4547	59.9593	0.758009	6.44363e-18	5.0922e-16
ENSDARG00000038667	5.49533	9.293	0.757937	0.000136702	0.00157977
MSTRG.13634	0.487667	0.824667	0.757916	0.327453	0.687596
ENSDARG00000003475	0.486333	0.822333	0.757778	0.345537	0.709483
ENSDARG00000036915	2.628	4.44333	0.757677	0.0219165	0.112192
ENSDARG00000042259	1.47233	2.48933	0.757655	0.070879	0.266855
ENSDARG00000086374	5.576	9.42167	0.756752	0.00129652	0.0110577
ENSDARG00000024785	3.41867	5.77567	0.756554	9.52732e-05	0.0011491
ENSDARG00000027966	0.569667	0.962333	0.756419	0.300013	0.65546
ENSDARG00000027907	0.423333	0.715	0.756149	0.254968	0.599695
ENSDARG00000069981	0.184333	0.311333	0.756143	0.228253	0.564288
ENSDARG00000094579	0.320333	0.541	0.756055	0.355488	0.717677
ENSDARG00000017762	11.9197	20.1213	0.755382	6.44642e-12	2.77114e-10
ENSDARG00000043431	1.17567	1.984	0.754933	0.0870975	0.306544
ENSDARG00000113431	0.170333	0.287333	0.754365	0.297501	0.652158
ENSDARG00000091013	0.168667	0.284333	0.753408	0.369342	0.729638
ENSDARG00000016360	18.7413	31.5897	0.753229	4.12339e-16	2.70514e-14
MSTRG.25073	6.57733	11.0837	0.752861	1.16259e-13	5.88086e-12
ENSDARG00000100219	0.6	1.011	0.752749	0.0495209	0.207111
ENSDARG00000025089	0.241	0.406	0.752447	0.109167	0.355522
ENSDARG00000090935	0.211333	0.356	0.752357	0.17784	0.489801
ENSDARG00000007960	154.473	260.2	0.752263	3.15144e-17	2.31148e-15
ENSDARG00000021539	0.767	1.29167	0.751935	0.00121749	0.0104611
ENSDARG00000077215	5.216	8.781	0.751441	3.25629e-08	8.42649e-07
ENSDARG00000104008	0.1	0.168333	0.751321	0.55958	0.875652
MSTRG.8013	0.756	1.27233	0.751019	0.467532	0.816051
ENSDARG00000043271	0.271	0.456	0.750741	0.471507	0.818767
ENSDARG00000030999	2.13433	3.59067	0.750466	5.50977e-05	0.000713292
ENSDARG00000090038	0.239	0.402	0.750185	0.274889	0.625517
ENSDARG00000075557	6.82433	11.475	0.749734	1.86538e-08	5.07916e-07
ENSDARG00000019995	1.70667	2.86967	0.749702	0.00434977	0.0304575
ENSDARG00000100384	1.36433	2.29367	0.74946	0.0743073	0.275003
MSTRG.12165	0.338333	0.568667	0.749138	0.0511426	0.211681
ENSDARG00000028943	2.88333	4.84567	0.748958	0.00402043	0.0285431
ENSDARG00000039661	2.53167	4.25433	0.748846	0.000505892	0.00492076
ENSDARG00000074653	1.47533	2.479	0.748717	0.00185921	0.0150734
ENSDARG00000063438	3.32833	5.59	0.748048	7.8404e-06	0.000126999
ENSDARG00000035185	4.35533	7.31233	0.747549	0.001274	0.0109092
ENSDARG00000089260	1.548	2.59867	0.747366	0.0225786	0.114781
ENSDARG00000101441	5.97833	10.0313	0.746698	5.99724e-06	9.96893e-05
MSTRG.16321	0.705333	1.18267	0.745666	0.374405	0.733527
ENSDARG00000044688	7.35167	12.3253	0.745483	1.54627e-05	0.000231686
ENSDARG00000075225	0.396667	0.665	0.745427	0.235828	0.574003
ENSDARG00000074447	32.8697	55.1	0.745295	8.40613e-14	4.31729e-12
ENSDARG00000045493	3.27733	5.491	0.744546	0.010953	0.0649676
ENSDARG00000095864	1.32	2.21133	0.744379	0.0703927	0.265839
ENSDARG00000068629	5.65533	9.471	0.743905	0.0999353	0.335707
ENSDARG00000013526	4.678	7.833	0.743673	1.00337e-14	5.71602e-13
ENSDARG00000074564	0.287667	0.481667	0.743637	0.426203	0.777327
ENSDARG00000059044	0.858333	1.437	0.74345	0.27276	0.623004
ENSDARG00000012311	22.3307	37.3837	0.743382	1.42273e-10	5.17718e-09
ENSDARG00000088069	0.282	0.472	0.743092	0.189373	0.509838
ENSDARG00000075819	0.934667	1.564	0.742717	0.0200111	0.104443
ENSDARG00000007219	17.317	28.9653	0.742138	3.78046e-20	3.65149e-18
ENSDARG00000056407	12.7067	21.2537	0.742126	1.30852e-08	3.68696e-07
ENSDARG00000090690	2.00667	3.35633	0.742085	0.00522591	0.0355218
ENSDARG00000103767	1.65967	2.775	0.741594	0.0732345	0.272493
ENSDARG00000039852	1.043	1.74367	0.741385	0.0261917	0.129175
ENSDARG00000034056	9.30133	15.5467	0.741096	1.78825e-09	5.82138e-08
ENSDARG00000012840	2.64867	4.42667	0.740954	0.00188848	0.0152659
ENSDARG00000079637	10.119	16.9107	0.740867	2.13978e-14	1.16257e-12
ENSDARG00000099108	1.45733	2.43533	0.740788	0.187734	0.507171
ENSDARG00000074819	5	8.35533	0.740769	6.36058e-06	0.000105133
ENSDARG00000002582	0.177333	0.296333	0.740757	0.389637	0.744474
ENSDARG00000053575	0.461	0.770333	0.740716	0.139718	0.419244
ENSDARG00000102398	29.2813	48.9207	0.740463	3.51608e-07	7.50917e-06
ENSDARG00000086518	1.19333	1.99367	0.740427	0.132924	0.40536
ENSDARG00000036424	0.692333	1.15633	0.740019	0.0087236	0.054067
MSTRG.15862	0.698333	1.16633	0.739992	0.218712	0.552549
ENSDARG00000023587	1.58	2.63867	0.739885	0.0284125	0.137584
MSTRG.1432	0.390667	0.652333	0.739671	0.242809	0.583671
ENSDARG00000088234	1.13267	1.89033	0.738917	0.193349	0.516339
ENSDARG00000061222	2.09	3.48767	0.738759	0.00135455	0.0114775
ENSDARG00000087843	0.222333	0.371	0.738695	0.728503	0.936506
ENSDARG00000043864	0.237	0.395333	0.738183	0.441698	0.792469
ENSDARG00000105363	0.350667	0.584667	0.737514	0.354194	0.717065
ENSDARG00000069627	0.698	1.16367	0.737379	0.0720972	0.269887
ENSDARG00000063285	0.897	1.49533	0.737287	0.285552	0.638061
ENSDARG00000070919	1.42833	2.38067	0.737033	0.0614846	0.241564
ENSDARG00000006609	9.247	15.4093	0.736747	6.1685e-09	1.83035e-07
ENSDARG00000055290	13.6863	22.8033	0.736509	1.74896e-10	6.3251e-09
ENSDARG00000103422	9.229	15.3757	0.736403	2.70209e-17	2.01977e-15
ENSDARG00000102595	0.112667	0.187667	0.736112	0.360622	0.722424
ENSDARG00000073923	0.476333	0.793333	0.735956	0.147508	0.433574
ENSDARG00000102434	0.190333	0.317	0.735955	0.356917	0.719555
ENSDARG00000103858	0.472333	0.786667	0.735947	0.29213	0.644961
ENSDARG00000071618	0.918667	1.53	0.735918	0.00316389	0.023448
ENSDARG00000045853	0.259	0.431333	0.735851	0.396664	0.750007
ENSDARG00000073901	0.242	0.403	0.735773	0.174688	0.484761
ENSDARG00000068177	9.82267	16.357	0.735722	7.8273e-08	1.8804e-06
ENSDARG00000040643	0.611333	1.018	0.735706	0.107079	0.35096
ENSDARG00000037042	2.74567	4.572	0.735669	0.000155007	0.00176354
ENSDARG00000102356	1.273	2.11967	0.735605	0.16444	0.465552
ENSDARG00000017454	7.88333	13.1247	0.735403	2.51731e-07	5.51154e-06
ENSDARG00000001014	30.8433	51.3487	0.735368	9.02047e-06	0.000143831
ENSDARG00000056915	62.1527	103.462	0.735213	9.44938e-15	5.42265e-13
ENSDARG00000023868	5.079	8.45433	0.735147	5.48272e-14	2.87243e-12
ENSDARG00000051886	1.988	3.30833	0.734787	8.25983e-05	0.0010113
ENSDARG00000044253	3.34733	5.57033	0.734751	0.000342192	0.0034996
ENSDARG00000101019	0.237	0.394333	0.734529	0.287712	0.640536
ENSDARG00000063233	3.75667	6.24867	0.734095	0.000116426	0.0013725
ENSDARG00000060766	2.21633	3.68633	0.734012	0.0522726	0.214867
ENSDARG00000019530	15.233	25.3347	0.733913	2.08396e-09	6.71875e-08
ENSDARG00000074331	7.13033	11.8587	0.7339	2.86243e-12	1.27726e-10
ENSDARG00000079983	0.325333	0.541	0.73371	0.0727249	0.271326
ENSDARG00000023840	0.746333	1.241	0.733611	0.0451487	0.193762
ENSDARG00000033466	66.492	110.561	0.733586	7.65911e-16	4.93866e-14
ENSDARG00000076303	3.04267	5.058	0.733231	0.0088727	0.0548318
ENSDARG00000005690	1.833	3.04667	0.733025	3.8991e-05	0.000527772
ENSDARG00000037476	9.41467	15.646	0.732812	2.68304e-07	5.81474e-06
ENSDARG00000079731	3.40933	5.66567	0.732756	6.46401e-11	2.43136e-09
ENSDARG00000070317	1.03633	1.722	0.732597	0.0841633	0.299393
ENSDARG00000040326	2.16533	3.597	0.732205	0.000366739	0.00372306
MSTRG.23184	1.05	1.744	0.732011	0.0843657	0.299841
ENSDARG00000025522	14.3863	23.8923	0.731849	5.48002e-11	2.08801e-09
ENSDARG00000091768	0.850667	1.41267	0.731755	0.0422041	0.184981
ENSDARG00000100654	2.67167	4.43667	0.731736	0.00309602	0.0230395
ENSDARG00000101624	5.56667	9.244	0.731704	8.59865e-10	2.87902e-08
ENSDARG00000034956	7.16133	11.8903	0.731489	1.34166e-07	3.07928e-06
ENSDARG00000011769	0.592	0.982667	0.731105	0.132973	0.40536
ENSDARG00000057100	0.682	1.132	0.73103	0.14997	0.438733
ENSDARG00000009733	0.238	0.395	0.730891	0.27146	0.621509
ENSDARG00000028715	2.15267	3.57267	0.730876	0.00252431	0.0195216
ENSDARG00000063670	0.943	1.56467	0.730526	0.162559	0.462359
ENSDARG00000038428	2.29767	3.812	0.730379	1.68718e-05	0.000249841
ENSDARG00000042904	15.378	25.508	0.730082	2.57056e-12	1.15361e-10
ENSDARG00000069928	0.172667	0.286333	0.729706	0.260019	0.606889
MSTRG.23816	0.383333	0.635667	0.729671	0.571596	0.881177
ENSDARG00000070914	77.432	128.355	0.729138	9.28636e-32	1.87897e-29
ENSDARG00000007127	1.708	2.831	0.729004	0.0232065	0.117337
ENSDARG00000019371	10.004	16.578	0.728693	1.30164e-07	3.00994e-06
ENSDARG00000012005	5.42567	8.98867	0.728307	3.27723e-07	7.02464e-06
ENSDARG00000059311	0.508667	0.842667	0.728242	0.107212	0.351253
ENSDARG00000021607	0.38	0.629333	0.727825	0.219394	0.553285
ENSDARG00000104076	1.08467	1.796	0.727536	0.00967954	0.0589684
ENSDARG00000063527	0.717333	1.18767	0.727414	0.247064	0.589252
MSTRG.7658	1.83433	3.037	0.727391	0.24321	0.584157
MSTRG.7963	3.53633	5.85267	0.72684	4.86659e-08	1.21904e-06
ENSDARG00000100020	98.3933	162.823	0.726669	1.97795e-30	3.5988e-28
ENSDARG00000068432	9.374	15.5097	0.726431	1.57242e-07	3.55894e-06
ENSDARG00000052536	10.7487	17.7777	0.725908	5.01966e-10	1.73515e-08
ENSDARG00000058102	2.141	3.54033	0.7256	0.000541025	0.0052
ENSDARG00000005394	0.925667	1.53033	0.725281	0.102727	0.34234
ENSDARG00000101380	6.544	10.8183	0.725234	1.82667e-05	0.000267794
ENSDARG00000115504	0.21	0.347	0.724546	0.24069	0.580539
ENSDARG00000042866	1.01133	1.671	0.724453	0.238437	0.577907
ENSDARG00000079790	2.977	4.91767	0.724115	0.0530705	0.216969
ENSDARG00000098802	5.55633	9.17767	0.723994	5.91625e-08	1.44797e-06
ENSDARG00000061385	0.357667	0.590667	0.723729	0.251498	0.595651
ENSDARG00000044114	1.95567	3.22967	0.723725	0.0541624	0.219787
ENSDARG00000070393	2.28833	3.77833	0.723453	0.0196905	0.10316
ENSDARG00000078430	8.00933	13.2227	0.723259	0.00016753	0.00188953
MSTRG.1001	3.30433	5.45333	0.722779	1.7966e-05	0.00026421
ENSDARG00000075682	1.96233	3.23833	0.722681	0.0382587	0.17163
MSTRG.23447	0.725667	1.19733	0.722446	0.479694	0.825554
ENSDARG00000078904	7.126	11.757	0.722356	1.48548e-11	5.99066e-10
ENSDARG00000074509	0.320667	0.529	0.722193	0.269224	0.618656
ENSDARG00000015088	9.11867	15.0427	0.722166	4.14988e-07	8.76704e-06
ENSDARG00000058365	21.519	35.4927	0.72191	1.64135e-14	8.98e-13
MSTRG.12262	5.94567	9.806	0.721826	0.00246393	0.019105
ENSDARG00000053232	0.619333	1.021	0.721195	0.139748	0.41928
ENSDARG00000004635	0.943667	1.55567	0.721184	0.00276985	0.0210733
MSTRG.20268	13.7873	22.72	0.720619	4.59598e-08	1.15743e-06
ENSDARG00000077818	5.769	9.50633	0.720568	0.000129381	0.00150481
ENSDARG00000063036	2.50133	4.12133	0.720414	0.000430429	0.00427352
ENSDARG00000092070	0.226	0.372333	0.720272	0.588388	0.887602
ENSDARG00000077467	0.237333	0.391	0.720254	0.289822	0.64289
ENSDARG00000043976	29.6267	48.804	0.720103	3.08729e-17	2.27153e-15
ENSDARG00000054155	23.7557	39.1323	0.720089	4.68991e-10	1.62355e-08
ENSDARG00000075405	7.47967	12.319	0.719839	3.73479e-07	7.94735e-06
ENSDARG00000079291	3.643	6	0.719836	0.000549458	0.00527673
ENSDARG00000008310	22.763	37.482	0.719507	1.13022e-13	5.72946e-12
ENSDARG00000061294	7.287	11.9977	0.719357	3.10956e-08	8.09685e-07
ENSDARG00000054446	7.60933	12.5247	0.71893	1.2261e-06	2.31892e-05
ENSDARG00000019208	0.123333	0.203	0.718917	0.317309	0.676867
ENSDARG00000115549	0.430333	0.707667	0.717615	0.377604	0.73591
ENSDARG00000032458	7.89467	12.982	0.717562	3.66893e-08	9.41129e-07
ENSDARG00000062108	0.52	0.855	0.717413	0.221051	0.555323
ENSDARG00000067950	4.06067	6.67367	0.716763	0.00570156	0.0382019
ENSDARG00000030494	0.647	1.06333	0.716756	0.201413	0.527163
ENSDARG00000021794	0.311333	0.511667	0.716744	0.258565	0.605062
ENSDARG00000037046	3.6	5.916	0.716625	0.0261133	0.128843
ENSDARG00000099844	1.71467	2.81767	0.716573	0.0461324	0.197083
ENSDARG00000018820	27.926	45.883	0.716351	2.52214e-13	1.24626e-11
ENSDARG00000027744	111.219	182.703	0.71609	1.62329e-22	1.86766e-20
ENSDARG00000098868	0.704	1.15633	0.71591	0.20118	0.526932
ENSDARG00000078363	0.164	0.269333	0.715697	0.493367	0.836934
ENSDARG00000034375	0.710667	1.16667	0.715147	0.120369	0.378457
ENSDARG00000009346	10.523	17.2733	0.715	2.9793e-09	9.32361e-08
ENSDARG00000087290	0.258333	0.424	0.71483	0.46893	0.817033
ENSDARG00000103145	5.53933	9.09067	0.714674	0.015406	0.0851262
ENSDARG00000030104	6.30067	10.3387	0.714474	1.7637e-06	3.25184e-05
MSTRG.22101	0.222667	0.365333	0.714328	0.384282	0.740462
MSTRG.3796	2.427	3.98133	0.714078	0.309129	0.666174
ENSDARG00000028971	6.00667	9.85333	0.714047	6.43296e-06	0.000106255
ENSDARG00000005541	1.49167	2.44667	0.713892	0.0501106	0.208796
ENSDARG00000056743	0.285333	0.468	0.71386	0.246035	0.588442
ENSDARG00000071044	1.47567	2.41933	0.713243	0.0818321	0.293503
ENSDARG00000098293	13.39	21.9473	0.71289	0.000490547	0.00479135
ENSDARG00000055678	41.7293	68.38	0.712513	1.01861e-30	1.8825e-28
ENSDARG00000019417	90.6403	148.506	0.712299	1.49634e-17	1.14773e-15
ENSDARG00000098368	5.99467	9.82133	0.712239	7.63189e-09	2.2419e-07
ENSDARG00000074600	3.51867	5.76467	0.712208	0.00330165	0.02427
ENSDARG00000019861	25.6713	42.0507	0.71197	1.03194e-15	6.59965e-14
ENSDARG00000038308	3.528	5.77833	0.711803	0.0572263	0.228506
ENSDARG00000059226	0.743667	1.218	0.711786	0.136906	0.413636
ENSDARG00000043716	1.18833	1.946	0.711572	0.106197	0.349488
ENSDARG00000012726	0.617	1.01033	0.711489	0.269688	0.618982
ENSDARG00000079369	2.51667	4.121	0.71148	1.76001e-05	0.000259643
ENSDARG00000032553	2.60067	4.25767	0.711182	0.00459585	0.0319518
ENSDARG00000030972	5.787	9.47367	0.711107	5.4148e-05	0.000704104
ENSDARG00000087196	13.4393	21.9923	0.710539	1.01465e-11	4.20014e-10
ENSDARG00000060434	0.043	0.0703333	0.709872	0.426484	0.777598
ENSDARG00000009899	1.24733	2.04	0.709722	0.161521	0.46003
ENSDARG00000017058	0.241333	0.394667	0.709607	0.108578	0.354145
ENSDARG00000040469	0.191	0.312333	0.709514	0.370256	0.730525
ENSDARG00000020693	79.9407	130.722	0.709497	2.12092e-37	5.72186e-35
ENSDARG00000016256	1.92433	3.14667	0.709466	0.00477134	0.0329439
ENSDARG00000110352	0.838667	1.37133	0.70941	0.280933	0.632374
ENSDARG00000054451	29.952	48.965	0.709099	3.08374e-18	2.50444e-16
ENSDARG00000089101	0.149667	0.244667	0.709065	0.399715	0.753068
ENSDARG00000078041	7.319	11.956	0.708016	1.28965e-06	2.42931e-05
ENSDARG00000036359	1.87567	3.06367	0.707856	0.0198739	0.103935
ENSDARG00000043542	8.681	14.171	0.707008	1.6529e-05	0.000246006
ENSDARG00000094984	3.67733	6.00267	0.706944	0.0125875	0.0727867
ENSDARG00000020250	0.897	1.464	0.706736	0.0712128	0.26743
ENSDARG00000030335	2.993	4.88467	0.706668	0.00150474	0.0125686
ENSDARG00000017121	12.7537	20.8127	0.70655	6.27279e-10	2.13995e-08
ENSDARG00000062868	2.43467	3.97167	0.70602	0.0765525	0.280832
ENSDARG00000101102	0.301	0.491	0.70596	0.291981	0.644928
ENSDARG00000043802	3.928	6.40667	0.705779	0.0166279	0.0902368
ENSDARG00000016348	0.539	0.879	0.705578	0.0458561	0.196045
ENSDARG00000090338	0.522333	0.851667	0.705318	0.178909	0.491929
ENSDARG00000044254	81.7667	133.317	0.705272	1.67431e-20	1.6374e-18
ENSDARG00000012684	2.36933	3.863	0.70524	3.11757e-05	0.000431696
ENSDARG00000099129	0.995667	1.62333	0.705225	0.21652	0.548988
ENSDARG00000062655	1.21733	1.98467	0.705172	0.19006	0.511111
ENSDARG00000000656	5.16733	8.42367	0.705028	0.00755998	0.0482044
ENSDARG00000100529	2.32133	3.78367	0.704831	8.7528e-05	0.00106721
MSTRG.19981	1.717	2.79833	0.704678	0.337584	0.699642
ENSDARG00000101087	1.03833	1.692	0.70446	0.126649	0.392098
ENSDARG00000034080	0.451667	0.736	0.704447	0.17333	0.48216
ENSDARG00000055897	4.35333	7.092	0.704072	9.50813e-05	0.00114738
ENSDARG00000079552	2.735	4.45533	0.703993	0.00351851	0.0255833
ENSDARG00000108332	0.846333	1.37867	0.703976	0.18386	0.500808
ENSDARG00000035120	1.75167	2.85333	0.70392	0.00782537	0.0494798
ENSDARG00000062831	2.051	3.34033	0.703665	3.53031e-05	0.000483712
ENSDARG00000078768	0.769	1.252	0.703179	0.0154869	0.0853875
ENSDARG00000087640	12.1387	19.7627	0.703168	9.95004e-09	2.86549e-07
ENSDARG00000010553	14.9907	24.4007	0.702856	2.48789e-06	4.4541e-05
ENSDARG00000016536	2.27167	3.69733	0.702734	0.0135123	0.07709
ENSDARG00000068374	2.162	3.51867	0.702662	0.0222851	0.113633
ENSDARG00000088227	3.73767	6.08233	0.702487	0.015485	0.0853875
ENSDARG00000076416	1.00167	1.63	0.702469	0.00121767	0.0104611
ENSDARG00000105060	0.774	1.25933	0.702255	0.125726	0.390126
MSTRG.6042	0.298333	0.485333	0.702051	0.688323	0.936506
MSTRG.22933	1.394	2.26767	0.701978	0.221488	0.555934
ENSDARG00000042908	1.20733	1.964	0.701971	0.0650811	0.251858
ENSDARG00000055288	0.900667	1.465	0.701835	0.195461	0.519502
ENSDARG00000099972	5.886	9.573	0.701684	5.17693e-09	1.55779e-07
ENSDARG00000079756	1.442	2.34467	0.701312	0.0126129	0.0728798
ENSDARG00000079605	5.08833	8.273	0.701217	7.37021e-05	0.000914787
ENSDARG00000062271	0.922	1.49867	0.700841	0.101114	0.338601
ENSDARG00000061177	3.88367	6.31167	0.700602	0.000139956	0.00161262
ENSDARG00000035858	40.1717	65.276	0.700374	5.6018e-19	4.92434e-17
ENSDARG00000019728	19.136	31.0927	0.700285	9.00978e-14	4.60716e-12
ENSDARG00000055066	0.695333	1.12967	0.70012	0.203732	0.529742
ENSDARG00000061665	20.1983	32.8143	0.70009	5.03489e-15	2.96919e-13
ENSDARG00000100339	2.83967	4.61067	0.699254	0.0430271	0.187675
ENSDARG00000038074	5.22367	8.48033	0.699058	0.000197467	0.00218004
ENSDARG00000058178	2.37067	3.846	0.698066	0.0302044	0.144208
ENSDARG00000098158	1.32433	2.148	0.697728	0.00854084	0.0531166
ENSDARG00000061560	1.743	2.82533	0.696849	0.0149008	0.0829942
ENSDARG00000074017	2.10667	3.41367	0.69636	0.00193274	0.0155834
ENSDARG00000103829	0.209667	0.339667	0.696022	0.34334	0.706702
ENSDARG00000061672	11.4763	18.5867	0.695606	5.07644e-07	1.0507e-05
ENSDARG00000014953	33.329	53.9763	0.695549	8.69701e-14	4.45694e-12
ENSDARG00000061764	37.3527	60.47	0.695008	2.80589e-29	4.73791e-27
ENSDARG00000094673	52.446	84.8973	0.694886	2.26322e-12	1.02548e-10
MSTRG.9548	0.456	0.738	0.694587	0.74599	0.936506
ENSDARG00000103535	0.075	0.121333	0.694013	0.414098	0.765315
ENSDARG00000074384	0.296333	0.479333	0.693808	0.171353	0.478584
ENSDARG00000062173	0.578667	0.936	0.693776	0.0710031	0.266991
ENSDARG00000011122	4.67667	7.56433	0.693732	2.54661e-07	5.56532e-06
ENSDARG00000113761	0.372667	0.602667	0.693474	0.289409	0.642498
ENSDARG00000063108	0.138333	0.223667	0.693201	0.263611	0.611737
ENSDARG00000004018	2.047	3.30933	0.69303	0.0710585	0.267046
ENSDARG00000104448	0.862333	1.394	0.692913	0.222238	0.556998
ENSDARG00000031795	20.0617	32.4187	0.692383	9.89298e-15	5.64959e-13
MSTRG.12400	0.491333	0.793667	0.691831	0.136372	0.412739
ENSDARG00000018423	3.69467	5.96667	0.691481	0.000710182	0.00661193
ENSDARG00000033376	6.062	9.78867	0.691319	0.00524943	0.0356405
ENSDARG00000070006	6.64267	10.7257	0.691233	4.13303e-05	0.00055623
ENSDARG00000069769	1.527	2.46533	0.691083	0.2926	0.645429
ENSDARG00000104847	0.949667	1.533	0.690865	0.182436	0.498481
ENSDARG00000020107	142.623	230.196	0.690656	8.51534e-35	1.97885e-32
ENSDARG00000005606	2.98	4.80967	0.690625	0.000205401	0.0022549
ENSDARG00000010487	3.33967	5.39	0.690581	0.0139705	0.0790925
MSTRG.16409	1.04167	1.681	0.690426	0.0433098	0.18842
ENSDARG00000020893	116.094	187.314	0.690165	1.9079e-29	3.24494e-27
ENSDARG00000058270	2.44033	3.937	0.690018	0.00220909	0.0173992
ENSDARG00000100913	9.71167	15.667	0.689938	3.11086e-11	1.22098e-09
ENSDARG00000099786	25.3073	40.8237	0.68985	3.7506e-14	1.99164e-12
ENSDARG00000030463	13.5003	21.775	0.689678	1.42965e-06	2.67928e-05
ENSDARG00000068732	14.2717	23.0173	0.689567	1.03262e-11	4.25951e-10
ENSDARG00000026577	1.38667	2.23633	0.689514	0.0854253	0.302644
ENSDARG00000040362	53.057	85.5603	0.689399	1.66944e-22	1.91139e-20
ENSDARG00000043357	3.63767	5.86567	0.689282	0.00129083	0.0110245
ENSDARG00000003680	10.9307	17.6237	0.689133	4.29735e-12	1.8713e-10
MSTRG.13606	2.21567	3.57167	0.688857	0.011844	0.0692953
ENSDARG00000078574	3.06233	4.936	0.688711	0.00115677	0.010026
ENSDARG00000011983	0.451667	0.728	0.68868	0.19629	0.520933
ENSDARG00000006242	32.7997	52.8543	0.688341	0.511644	0.851004
ENSDARG00000052000	30.1597	48.585	0.68789	7.71355e-12	3.27386e-10
ENSDARG00000008032	6.13433	9.881	0.68775	4.82544e-07	1.00495e-05
ENSDARG00000074721	2.38067	3.83467	0.687736	0.0663424	0.25535
ENSDARG00000104559	1.436	2.313	0.68771	0.0237602	0.119544
ENSDARG00000093998	0.882667	1.421	0.686966	0.130309	0.399751
ENSDARG00000010437	3.225	5.18967	0.686343	0.00916156	0.0562732
MSTRG.25981	1.305	2.1	0.68634	0.316395	0.675592
ENSDARG00000036060	3.70467	5.96133	0.686291	0.016446	0.0893525
ENSDARG00000090230	8.82867	14.2033	0.685962	3.71006e-06	6.43122e-05
ENSDARG00000067714	3.69333	5.94067	0.685701	0.129167	0.39749
ENSDARG00000027279	6.104	9.81767	0.685625	5.49817e-11	2.09153e-09
ENSDARG00000016607	5.583	8.97933	0.685568	0.00199357	0.015997
MSTRG.789	1.424	2.29	0.685398	0.0820335	0.294
ENSDARG00000026766	66.482	106.906	0.685307	3.69169e-15	2.20477e-13
ENSDARG00000014646	77.4603	124.532	0.684987	9.19735e-22	9.90234e-20
ENSDARG00000032197	0.722667	1.16167	0.684794	0.216169	0.548442
MSTRG.26679	2.529	4.06467	0.68457	0.063674	0.248172
ENSDARG00000071211	5.95067	9.56333	0.684462	0.026257	0.12947
ENSDARG00000070155	40.826	65.611	0.684449	5.27665e-11	2.01707e-09
ENSDARG00000035569	16.8487	27.0757	0.684362	2.65003e-09	8.34884e-08
ENSDARG00000045873	0.761	1.22267	0.684063	0.205678	0.532363
ENSDARG00000038040	2.48833	3.99767	0.683978	0.108985	0.355059
ENSDARG00000015907	0.380333	0.610333	0.682333	0.119017	0.375854
ENSDARG00000075446	6.68333	10.7193	0.681575	1.87198e-07	4.17257e-06
MSTRG.25348	6.11367	9.805	0.68148	1.33842e-06	2.51916e-05
ENSDARG00000073911	30.8813	49.523	0.681364	7.83428e-12	3.31312e-10
ENSDARG00000078598	5.82733	9.343	0.68105	0.00027207	0.00287906
ENSDARG00000100782	2.27067	3.64033	0.680955	0.00386029	0.0275646
ENSDARG00000109963	0.595333	0.954333	0.680796	0.0292858	0.140965
ENSDARG00000030106	0.464333	0.744333	0.680788	0.44027	0.790814
ENSDARG00000057881	0.179667	0.288	0.680746	0.400331	0.753904
ENSDARG00000069402	0.841333	1.34833	0.680428	0.0381786	0.171336
MSTRG.11012	2.53867	4.06833	0.680367	0.183128	0.499789
ENSDARG00000012741	3.445	5.52067	0.680339	0.0046737	0.0323493
ENSDARG00000087193	0.528667	0.847	0.680004	0.407878	0.759336
ENSDARG00000020298	19.546	31.3133	0.679904	6.69598e-13	3.17498e-11
ENSDARG00000101790	1.307	2.09367	0.679773	0.240429	0.580033
ENSDARG00000070399	2.196	3.51733	0.679604	0.0202869	0.105601
ENSDARG00000053386	0.732667	1.17333	0.679384	0.10697	0.350853
ENSDARG00000090612	1.07467	1.721	0.679358	0.158488	0.45514
ENSDARG00000030326	4.33333	6.93867	0.679181	0.000999631	0.00890073
ENSDARG00000079581	0.563333	0.902	0.679139	0.128483	0.395961
ENSDARG00000008983	4.28833	6.866	0.679053	0.00929987	0.0570063
ENSDARG00000040087	7.74767	12.4047	0.679049	1.52028e-05	0.000228003
ENSDARG00000018973	14.938	23.9113	0.678708	1.45524e-09	4.77707e-08
ENSDARG00000002792	8.096	12.956	0.678339	1.2344e-07	2.86289e-06
ENSDARG00000095750	1.988	3.18133	0.678314	0.0370282	0.167422
ENSDARG00000092197	0.123333	0.197333	0.678072	0.841701	0.94565
MSTRG.27842	0.915333	1.46433	0.677875	0.358829	0.721207
ENSDARG00000037177	5.83767	9.33367	0.677052	3.70474e-09	1.14263e-07
MSTRG.9170	1.83367	2.93167	0.67699	0.00849957	0.0529195
MSTRG.9757	13.5803	21.711	0.676907	9.85272e-15	5.64032e-13
ENSDARG00000004806	8.23167	13.1573	0.676611	9.63835e-05	0.00116071
ENSDARG00000099148	32.1037	51.3	0.676221	1.14784e-11	4.69355e-10
ENSDARG00000103642	0.289333	0.462333	0.676201	0.453401	0.802403
ENSDARG00000074829	10.628	16.9803	0.675995	2.76684e-09	8.70516e-08
ENSDARG00000074782	0.362	0.578333	0.675912	0.256248	0.60126
ENSDARG00000060326	1.07367	1.715	0.675662	0.00778502	0.0493044
ENSDARG00000037677	0.222667	0.355667	0.67564	0.399591	0.753068
ENSDARG00000087110	0.091	0.145333	0.675427	0.445228	0.795187
ENSDARG00000042821	2.66433	4.255	0.675385	0.553388	0.872712
ENSDARG00000008723	1.37967	2.20333	0.675368	0.0471416	0.200264
ENSDARG00000079933	0.525333	0.838667	0.674864	0.31968	0.679633
ENSDARG00000067794	0.712	1.13667	0.67486	0.258956	0.605735
ENSDARG00000024101	3.28367	5.24167	0.674718	6.20941e-06	0.000102924
ENSDARG00000101687	0.378667	0.604333	0.674416	0.1868	0.505405
ENSDARG00000104598	1.572	2.50867	0.67432	0.166994	0.470864
ENSDARG00000077300	2.45367	3.91267	0.673213	0.000580496	0.00553854
ENSDARG00000078748	0.308333	0.491667	0.67319	0.293772	0.646823
ENSDARG00000056427	1.45467	2.31933	0.673022	0.00728599	0.0467495
ENSDARG00000069438	0.190667	0.304	0.673019	0.340891	0.703698
ENSDARG00000006797	2.31333	3.68833	0.672996	0.132451	0.404366
ENSDARG00000093120	4.81833	7.682	0.672948	0.000130982	0.00152117
ENSDARG00000038669	4.97133	7.92533	0.672839	0.000141364	0.00162644
ENSDARG00000077852	3.14333	5.011	0.672803	0.000982905	0.00877511
ENSDARG00000016733	3.67033	5.851	0.672772	0.0203144	0.105697
ENSDARG00000103109	0.455667	0.726333	0.672653	0.124913	0.388591
ENSDARG00000102810	3.76633	6.00333	0.672603	0.00628543	0.0414397
ENSDARG00000038505	0.358667	0.571667	0.67253	0.154115	0.446558
ENSDARG00000019845	24.4157	38.91	0.672334	8.68542e-13	4.08528e-11
ENSDARG00000079762	7.75	12.3507	0.672321	7.78608e-06	0.000126207
ENSDARG00000021891	0.529	0.843	0.672265	0.182604	0.498824
ENSDARG00000006395	14.1347	22.5237	0.672204	3.92698e-10	1.38123e-08
ENSDARG00000077226	6.60467	10.5233	0.672034	6.05121e-09	1.79782e-07
ENSDARG00000035521	8.31067	13.2393	0.671794	0.000179586	0.00200909
ENSDARG00000061255	0.633	1.00833	0.671695	0.100685	0.337645
ENSDARG00000001634	4.502	7.171	0.671608	2.28138e-09	7.28521e-08
ENSDARG00000074131	19.966	31.802	0.671572	7.43588e-12	3.17323e-10
ENSDARG00000079725	7.07333	11.2633	0.671172	5.13192e-08	1.27674e-06
ENSDARG00000003307	3.309	5.269	0.671134	0.3101	0.667292
ENSDARG00000091521	0.694333	1.10533	0.670781	0.17758	0.489371
MSTRG.8911	1.087	1.73033	0.670698	0.0691607	0.262963
ENSDARG00000004177	0.534667	0.851	0.670519	0.298985	0.654006
ENSDARG00000016866	1.07533	1.711	0.670056	0.411701	0.763032
ENSDARG00000052604	1.37567	2.18833	0.669702	0.142427	0.424173
ENSDARG00000104571	6.717	10.685	0.669698	0.00405809	0.0287583
ENSDARG00000068036	13.5563	21.5627	0.669569	5.42304e-06	9.13085e-05
ENSDARG00000006607	0.144	0.229	0.669279	0.397027	0.750352
ENSDARG00000040698	2.52867	4.02067	0.669058	0.000486301	0.00475582
ENSDARG00000070318	2.06233	3.279	0.668978	0.0948227	0.324004
ENSDARG00000003487	5.46233	8.68467	0.668953	9.83143e-06	0.000155076
ENSDARG00000063167	6.648	10.565	0.6683	7.65388e-06	0.000124321
ENSDARG00000075643	7.55233	11.999	0.66792	0.000876139	0.00796431
ENSDARG00000093336	1.99	3.16167	0.667917	0.253622	0.597787
ENSDARG00000091902	6.37267	10.124	0.66781	9.48996e-08	2.23858e-06
ENSDARG00000055400	1.91067	3.03467	0.667462	0.0755963	0.278456
ENSDARG00000018325	4.32833	6.87367	0.667268	0.000337428	0.00346144
ENSDARG00000060089	3.869	6.144	0.667217	9.04391e-07	1.76597e-05
ENSDARG00000099724	2.79533	4.43767	0.666781	0.0176797	0.0947398
ENSDARG00000104197	1.296	2.05733	0.66671	0.0896926	0.311758
ENSDARG00000062335	0.822333	1.30533	0.666623	0.199797	0.525251
ENSDARG00000034173	1.10667	1.75633	0.666346	0.333279	0.694644
MSTRG.7048	0.689333	1.09333	0.66546	0.11891	0.375744
ENSDARG00000061985	1.15867	1.83767	0.66541	0.00201494	0.0161375
MSTRG.11145	1.94833	3.08967	0.665211	0.279555	0.630751
ENSDARG00000036791	0.776	1.23033	0.664921	0.0897855	0.311924
ENSDARG00000062063	6.38167	10.1167	0.664729	1.39988e-05	0.000211568
ENSDARG00000044809	1.44767	2.29433	0.664346	0.0479139	0.202446
ENSDARG00000100515	43.4937	68.9227	0.664173	8.91571e-17	6.26529e-15
ENSDARG00000051854	0.579333	0.918	0.6641	0.183674	0.500755
ENSDARG00000078520	5.29933	8.39667	0.664006	0.016654	0.0903366
ENSDARG00000035595	3.581	5.674	0.664004	0.00517059	0.0352071
ENSDARG00000079097	2.619	4.14967	0.663979	2.89584e-06	5.10655e-05
ENSDARG00000006003	1.637	2.59333	0.663753	0.0500045	0.208543
MSTRG.17255	1.98367	3.14233	0.663667	0.0639177	0.248709
ENSDARG00000014569	17.7367	28.0947	0.663561	2.1968e-10	7.89604e-09
ENSDARG00000100055	0.832667	1.31867	0.663269	0.163478	0.463742
ENSDARG00000034300	1.11333	1.763	0.663147	0.0977065	0.330967
ENSDARG00000004402	1.73633	2.74933	0.663038	0.0412655	0.181886
ENSDARG00000027689	1.86533	2.95233	0.662422	0.00660802	0.0430705
ENSDARG00000025670	0.284	0.449333	0.661895	0.624926	0.90293
ENSDARG00000021720	0.286333	0.453	0.661815	0.626585	0.904035
ENSDARG00000088116	105.207	166.401	0.661431	1.37203e-15	8.61041e-14
ENSDARG00000001953	1.95833	3.09667	0.66109	0.005791	0.0387292
ENSDARG00000063309	0.277667	0.439	0.660867	0.214253	0.545356
ENSDARG00000018096	1.01433	1.60367	0.660842	0.0480377	0.202823
ENSDARG00000100482	3.005	4.74933	0.66036	0.00779279	0.049327
ENSDARG00000005652	1.77667	2.805	0.658828	7.30865e-05	0.000908524
ENSDARG00000102687	0.925	1.46	0.658443	0.457102	0.805937
ENSDARG00000042518	1.09333	1.72533	0.658142	0.0768994	0.281637
ENSDARG00000079257	1.809	2.854	0.657793	0.00280744	0.0212765
ENSDARG00000043899	4.20333	6.62867	0.657185	0.0106302	0.0634221
ENSDARG00000014967	52.551	82.8683	0.657103	6.46246e-11	2.43136e-09
ENSDARG00000061590	3.55	5.598	0.657092	3.36177e-05	0.000462239
MSTRG.28002	4.57733	7.216	0.656692	7.32514e-06	0.000119811
ENSDARG00000078417	0.357	0.562667	0.656356	0.363549	0.724953
MSTRG.26916	2.15667	3.399	0.656307	0.00318637	0.0235773
ENSDARG00000090997	0.0833333	0.131333	0.656268	0.387378	0.741989
ENSDARG00000058094	0.431333	0.679667	0.656024	0.273284	0.623811
ENSDARG00000102987	0.134333	0.211667	0.655977	0.381512	0.739367
ENSDARG00000015627	6.77367	10.673	0.655957	0.00111051	0.00970029
ENSDARG00000080019	2.357	3.71367	0.655893	0.00330917	0.0243097
ENSDARG00000013000	0.690667	1.088	0.655617	0.125749	0.390146
MSTRG.16538	2.90967	4.58233	0.655229	0.0224797	0.114352
ENSDARG00000092470	3.68733	5.80533	0.654801	0.015712	0.0862746
ENSDARG00000104439	0.299	0.470667	0.65456	0.324372	0.684584
ENSDARG00000103825	10.243	16.12	0.654213	0.0107467	0.0639383
ENSDARG00000043154	20.1677	31.7337	0.65397	2.03424e-07	4.52136e-06
ENSDARG00000036878	9.02967	14.2047	0.65362	7.52943e-06	0.000122724
ENSDARG00000005254	39.9333	62.8023	0.653225	2.81341e-16	1.87064e-14
ENSDARG00000042210	2.02767	3.18833	0.652982	0.0287057	0.138632
ENSDARG00000070558	0.826	1.29867	0.652817	0.360174	0.721917
ENSDARG00000093622	0.82	1.289	0.652556	0.287254	0.64019
ENSDARG00000012274	8.72933	13.7197	0.652302	9.40938e-07	1.83124e-05
MSTRG.27733	0.554667	0.871667	0.652156	0.474717	0.821506
ENSDARG00000040111	7.31467	11.4937	0.651975	8.54237e-06	0.000137046
ENSDARG00000060246	0.161667	0.254	0.651806	0.37769	0.73591
ENSDARG00000054827	0.942	1.48	0.651798	0.228893	0.56545
ENSDARG00000045628	2.561	4.02333	0.651684	0.0532731	0.217683
ENSDARG00000116617	1.755	2.757	0.651628	0.00215319	0.0170332
ENSDARG00000002131	2.12533	3.33867	0.651583	0.0597774	0.236122
ENSDARG00000078056	1.81067	2.843	0.650893	0.241715	0.582055
ENSDARG00000100084	1.25233	1.966	0.650645	0.155376	0.448841
ENSDARG00000024694	9.27867	14.562	0.650219	5.49525e-06	9.23258e-05
ENSDARG00000101181	2.84367	4.46267	0.650154	0.117234	0.372342
ENSDARG00000089852	0.278333	0.436667	0.649719	0.187586	0.506946
ENSDARG00000039345	15.624	24.5117	0.649705	1.35445e-06	2.54729e-05
ENSDARG00000098853	3.98533	6.25233	0.649694	0.000199489	0.00219616
ENSDARG00000091926	1.804	2.83	0.649603	0.149139	0.436627
ENSDARG00000030110	0.616667	0.967333	0.649522	0.255603	0.600047
ENSDARG00000006585	1.06667	1.673	0.649328	0.45434	0.802998
ENSDARG00000053542	33.1807	52.0153	0.648594	4.34906e-10	1.51899e-08
ENSDARG00000028327	18.113	28.3943	0.648578	8.58682e-09	2.50362e-07
ENSDARG00000063701	2.59833	4.07267	0.648387	1.12712e-05	0.000174618
ENSDARG00000015110	2.573	4.03267	0.648283	0.0377328	0.169823
ENSDARG00000045544	1.83033	2.86867	0.648274	0.0095661	0.0584095
ENSDARG00000021455	4.31033	6.755	0.648156	0.00210636	0.0167078
ENSDARG00000099021	8.36433	13.107	0.648015	0.00021876	0.0023782
ENSDARG00000116937	0.249333	0.390667	0.647862	0.207106	0.53441
ENSDARG00000018508	6.41867	10.0567	0.647807	6.12809e-06	0.00010172
ENSDARG00000103229	0.403	0.631333	0.647622	0.238142	0.577414
ENSDARG00000003531	12.4867	19.56	0.647518	2.07385e-06	3.75871e-05
ENSDARG00000075188	1.28767	2.017	0.647452	0.0316917	0.149455
ENSDARG00000026448	2.62967	4.119	0.647414	0.133469	0.406419
ENSDARG00000015576	1.97333	3.09	0.646972	0.0381505	0.171244
ENSDARG00000001733	6.046	9.46567	0.646723	0.00067436	0.00632087
ENSDARG00000053358	24.4263	38.241	0.646683	9.54138e-11	3.5267e-09
MSTRG.27774	1.05833	1.65633	0.646199	0.144136	0.427688
MSTRG.15105	5.07467	7.94133	0.646068	0.157306	0.452577
ENSDARG00000003941	7.00167	10.9567	0.646039	0.000127163	0.00148268
ENSDARG00000004406	1.377	2.15467	0.645936	0.0481262	0.20305
ENSDARG00000032161	3.15633	4.93867	0.645872	5.63282e-06	9.42323e-05
ENSDARG00000020642	0.743333	1.163	0.64577	0.151124	0.440909
ENSDARG00000057975	0.201333	0.315	0.645766	0.433805	0.784778
ENSDARG00000038882	0.985	1.541	0.645671	0.0318412	0.150041
ENSDARG00000079994	15.5507	24.327	0.645582	2.807e-07	6.07218e-06
ENSDARG00000003081	255.214	399.237	0.645539	1.99325e-13	9.9328e-12
ENSDARG00000045822	0.411333	0.643333	0.645258	0.576979	0.883269
ENSDARG00000077778	1.47067	2.3	0.645164	5.85825e-05	0.00075149
MSTRG.479	0.297333	0.465	0.64515	0.360704	0.722424
ENSDARG00000037593	20.3063	31.7567	0.64513	7.79865e-09	2.28803e-07
ENSDARG00000023584	0.399667	0.625	0.645059	0.455262	0.804022
ENSDARG00000015998	0.424	0.663	0.644945	0.163666	0.464218
ENSDARG00000009387	1.13367	1.77233	0.644653	0.0728948	0.271586
ENSDARG00000076483	7.37933	11.533	0.644205	9.96019e-06	0.000156686
ENSDARG00000069728	1.87567	2.93133	0.644154	0.0541051	0.219636
ENSDARG00000006288	1.04833	1.638	0.643838	0.202027	0.5279
ENSDARG00000029232	0.548	0.856	0.643435	0.263944	0.612217
ENSDARG00000103347	0.588333	0.919	0.643431	0.305228	0.661466
ENSDARG00000059610	9.05767	14.1463	0.643217	4.67418e-08	1.1746e-06
ENSDARG00000034808	0.694333	1.08433	0.643108	0.212154	0.542458
ENSDARG00000020764	64.173	100.166	0.64235	3.12268e-12	1.37509e-10
ENSDARG00000096867	2.66833	4.16433	0.642147	0.00357187	0.0258592
ENSDARG00000103444	0.769333	1.20033	0.641754	0.384345	0.740462
ENSDARG00000099252	0.498667	0.778	0.641694	0.370484	0.730525
ENSDARG00000010155	9.09933	14.195	0.64155	2.93736e-08	7.70311e-07
ENSDARG00000079973	2.39467	3.73533	0.641412	0.0205579	0.106842
ENSDARG00000079752	25.1387	39.208	0.64124	2.70344e-14	1.45868e-12
ENSDARG00000111643	0.607	0.946667	0.64116	0.428394	0.779277
ENSDARG00000042937	0.362333	0.565	0.640933	0.45322	0.802403
ENSDARG00000012866	14.6127	22.7823	0.640696	1.65428e-05	0.000246056
ENSDARG00000074640	1.078	1.68	0.640104	0.31839	0.678055
ENSDARG00000056530	5.874	9.15233	0.639796	3.30713e-08	8.54864e-07
ENSDARG00000052641	14.0853	21.946	0.639764	1.04955e-10	3.84906e-09
ENSDARG00000077545	0.253333	0.394667	0.639598	0.0437492	0.189729
ENSDARG00000060542	6.82333	10.6297	0.639548	2.32789e-09	7.42363e-08
MSTRG.9346	2.004	3.12133	0.63928	0.0406192	0.179619
ENSDARG00000002644	397.119	618.496	0.639195	3.07609e-33	6.44633e-31
ENSDARG00000078888	19.9143	31.0087	0.638864	5.44026e-19	4.80031e-17
ENSDARG00000077740	0.523333	0.814667	0.63848	0.283192	0.634697
ENSDARG00000037554	2.496	3.88533	0.63842	0.0179754	0.0960172
ENSDARG00000092765	1.066	1.65933	0.638396	0.5844	0.886436
ENSDARG00000079934	2.32367	3.616	0.637992	0.00219173	0.0172682
ENSDARG00000094109	0.891333	1.387	0.637931	0.330242	0.690953
ENSDARG00000010519	0.970667	1.51033	0.637819	0.00213222	0.0168844
ENSDARG00000026811	1.84167	2.86533	0.637691	0.0226475	0.115081
ENSDARG00000057635	0.552333	0.859333	0.637679	0.273943	0.624304
ENSDARG00000033978	8.99633	13.9953	0.637537	7.64046e-06	0.000124189
ENSDARG00000059368	1.073	1.669	0.637334	0.0524899	0.215383
ENSDARG00000035837	0.566333	0.880333	0.636398	0.292083	0.644928
ENSDARG00000058571	0.888333	1.38067	0.636192	0.22347	0.558878
ENSDARG00000089009	0.785667	1.221	0.636074	0.00601631	0.0399572
ENSDARG00000045141	455.262	707.388	0.635805	4.32045e-19	3.85571e-17
ENSDARG00000063330	24.0583	37.3803	0.635743	3.45858e-19	3.11056e-17
ENSDARG00000091058	0.333	0.517333	0.635572	0.473579	0.820355
ENSDARG00000091538	0.546333	0.848667	0.635417	0.756199	0.936506
ENSDARG00000055912	4.49933	6.986	0.634755	0.0246654	0.123122
ENSDARG00000043010	1.94067	3.013	0.634648	0.304432	0.660869
ENSDARG00000101689	0.841667	1.30667	0.63457	0.0535143	0.218203
ENSDARG00000007018	2.46667	3.829	0.634405	0.120189	0.378093
ENSDARG00000023627	2.623	4.07133	0.634284	0.00138408	0.0116855
ENSDARG00000095538	2.54733	3.95267	0.633839	0.0189253	0.100089
ENSDARG00000016695	4.173	6.475	0.633795	2.86459e-05	0.000400923
ENSDARG00000094012	8.026	12.452	0.633624	0.00167599	0.0138122
MSTRG.3069	0.575	0.892	0.633482	0.370915	0.730898
ENSDARG00000071410	1.68867	2.61933	0.633315	0.261886	0.608949
ENSDARG00000098103	3.79333	5.88367	0.633249	0.00610208	0.0404468
ENSDARG00000089856	0.250667	0.388667	0.632763	0.168191	0.472654
ENSDARG00000115894	0.066	0.102333	0.632738	0.631066	0.906379
ENSDARG00000042728	4.31967	6.69733	0.632667	0.00171847	0.0141029
ENSDARG00000113804	0.51	0.790667	0.632572	0.0316673	0.14937
ENSDARG00000095588	1.52267	2.36033	0.63239	0.275534	0.62635
ENSDARG00000019137	10.318	15.9863	0.631676	7.34914e-06	0.000120036
ENSDARG00000030938	1.25367	1.942	0.631389	0.0599825	0.236693
ENSDARG00000041493	7.939	12.296	0.63116	3.05381e-06	5.35471e-05
ENSDARG00000009266	1.517	2.34933	0.63103	0.0758915	0.279105
ENSDARG00000069453	2.28267	3.53467	0.630854	0.114949	0.36747
ENSDARG00000042927	11.2197	17.3733	0.630845	0.00318289	0.0235631
ENSDARG00000010728	1.121	1.73533	0.630427	0.100725	0.33773
ENSDARG00000089794	0.598	0.925333	0.629828	0.397067	0.750367
ENSDARG00000105544	1.93867	2.99967	0.629737	0.194598	0.517964
ENSDARG00000017154	2.825	4.371	0.629713	0.0511907	0.211755
ENSDARG00000090716	20.1547	31.1837	0.629677	3.37324e-13	1.64602e-11
ENSDARG00000016718	3.396	5.25433	0.629671	0.0198822	0.103955
ENSDARG00000063726	11.7327	18.152	0.629598	2.36301e-09	7.50502e-08
ENSDARG00000055206	0.379	0.586333	0.629523	0.628376	0.904545
ENSDARG00000071437	14.0733	21.7707	0.629422	1.49462e-08	4.16136e-07
ENSDARG00000075437	12.682	19.6183	0.62942	5.69016e-10	1.9554e-08
ENSDARG00000062797	0.171333	0.265	0.629187	0.305129	0.661428
ENSDARG00000100232	2.044	3.16	0.628529	0.137767	0.415462
ENSDARG00000055639	4.68933	7.249	0.628399	0.00464735	0.0322457
MSTRG.16010	1.73267	2.67833	0.628341	0.00516759	0.0352007
ENSDARG00000040565	64.6497	99.9097	0.627981	2.12616e-12	9.67114e-11
ENSDARG00000094760	0.411333	0.635667	0.627962	0.45938	0.808073
ENSDARG00000030022	3.77933	5.83767	0.62726	1.97294e-05	0.000286199
ENSDARG00000114181	2.875	4.44067	0.627214	0.0996638	0.335051
ENSDARG00000114738	2.875	4.44067	0.627214	0.0996638	0.335051
ENSDARG00000053318	0.411333	0.635333	0.627206	0.341568	0.704634
ENSDARG00000026329	20.171	31.1503	0.626965	1.07833e-14	6.08401e-13
ENSDARG00000000857	11.4247	17.641	0.62678	4.43178e-06	7.57047e-05
ENSDARG00000054978	5.90167	9.112	0.626645	0.000149252	0.00170716
ENSDARG00000104663	0.459	0.708667	0.626613	0.45689	0.805685
ENSDARG00000015002	2.724	4.20567	0.626608	0.00216964	0.0171276
ENSDARG00000070627	0.285	0.44	0.626542	0.422906	0.773682
ENSDARG00000008433	35.5897	54.9413	0.626434	8.34436e-19	7.22696e-17
ENSDARG00000036787	2.72367	4.20333	0.625984	0.00568726	0.0381279
ENSDARG00000070892	0.285333	0.440333	0.625948	0.449531	0.799425
ENSDARG00000102225	0.229	0.353333	0.625682	0.427532	0.778623
ENSDARG00000099359	1.34033	2.068	0.625644	0.00989293	0.0600147
ENSDARG00000031683	17.2863	26.6703	0.625604	2.63584e-06	4.68679e-05
MSTRG.26318	0.354333	0.546667	0.625554	0.374229	0.733492
ENSDARG00000055945	9.67867	14.928	0.625141	1.3282e-08	3.73344e-07
ENSDARG00000099774	2.36733	3.65067	0.624897	0.0340722	0.157872
ENSDARG00000017790	1.04567	1.61233	0.624727	0.00660022	0.0430555
ENSDARG00000076569	26.3873	40.687	0.624722	1.33851e-05	0.000203209
ENSDARG00000029885	11.245	17.3377	0.624626	7.14937e-07	1.43421e-05
ENSDARG00000007241	59.4317	91.6137	0.624331	1.16056e-14	6.47018e-13
ENSDARG00000009738	0.511667	0.788667	0.624211	0.346495	0.710575
ENSDARG00000067676	0.295667	0.455667	0.624007	0.324425	0.684584
ENSDARG00000010031	0.735	1.13267	0.623907	0.0485744	0.204258
ENSDARG00000059438	3.184	4.905	0.623413	0.00216482	0.0171079
ENSDARG00000074723	0.325667	0.501667	0.623333	0.106448	0.349907
ENSDARG00000041980	1.09267	1.683	0.623182	0.18462	0.502402
[truncated: 15,336 more rows]
